# Supplementary material for: How social media exposure constructs social confidence: An empirical study on impact, mechanisms, and multilateral relationships
Source: PLoS One. 2024 Sep 17;19(9):e0308745. doi: 10.1371/journal.pone.0308745 (PMC11407681; doi:10.1371/journal.pone.0308745)
Supplement: S1 Data — (XLSX) [file pone.0308745.s001.xlsx]

## Sheet: Sheet1
Response ID	Start Time	End Time	Duration (s)	Q1	Duration (ms)	Q2	Duration (ms)	Q3	Duration (ms)	Q4	Duration (ms)	Q5	Duration (ms)	Q6	Duration (ms)	Q7	Duration (ms)	Q8	Duration (ms)	Q9	Duration (ms)	Q10	Duration (ms)	Q11	Duration (ms)	Q12	Duration (ms)	Q13	Duration (ms)	Q14	Duration (ms)	Q15	Duration (ms)	Q16	Duration (ms)	Q17_1	Q17_2	Q17_3	Q17_4	Q17_5	Q17_6	Q17_7	Duration (ms)	Q18_1	Q18_2	Q18_3	Q18_4	Q18_5	Q18_6
M1wkXD2L	2023-02-16 17:52:39	2023-02-16 18:02:28	589	0	9218	32	1528	1	490	6	1415	6	1376	5	1886	2	1666	1	1927	6	2006	3.6	312624	2.9	4218	1.4	4965	5	2068	5	1034	5	1549	5	2341	4	4	4	4	4	5	4	12122	4	4	3	4	5	4
ey42ZoEL	2023-02-15 18:08:30	2023-02-15 18:15:05	395	1	68032	28	20921	1	1252	5	1043	3	2123	5	2009	2	2983	0	8054	4	2782	4	13408	2	4888	0	8651	5	11235	5	4091	3	2967	4	8972	4	5	4	4	5	5	4	18240	4	5	4	4	4	4
eNGpnQBM	2023-02-15 18:08:26	2023-02-15 18:11:03	157	0	1007	22	1220	1	1020	5	1240	3	1160	5	3000	4	3304	1	1216	5	3169	9	5021	5	4040	1	7667	5	2087	5	480	5	2080	5	3192	4	3	4	4	2	2	2	22216	4	4	3	3	4	4
Lm069Zg7	2023-02-15 17:58:24	2023-02-15 18:06:28	484	0	146649	24	3433	1	446	5	1214	3	1110	4	1566	4	1489	0	5097	6	888	4.5	5035	3	2775	0.5	2746	5	1573	4	2410	2	1094	4	1565	4	4	5	5	4	5	4	8087	4	4	5	4	4	2
MZbXqJnM	2023-02-15 17:54:06	2023-02-15 18:01:53	467	1	118064	24	3147	1	2238	5	1901	3	1365	4	1982	4	2553	0	1758	5	884	3	4159	2	2131	0.5	3505	5	1709	5	5461	2	1457	202	2726	4	5	4	4	5	4	4	8044	4	4	5	4	4	2
LQJp8GAe	2023-02-15 17:55:07	2023-02-15 17:58:09	182	0	1284	48	2010	1	14778	6	2468	5	2991	5	17802	4	18735	0	1488	7	2720	3	5450	6	11227	2	4859	5	3223	5	1408	3	2000	6	3616	5	5	5	5	5	5	5	12586	4	5	4	4	5	5
MD3pPGoe	2023-02-15 17:49:00	2023-02-15 17:56:00	420	0	148121	29	2239	1	1155	5	798	3	1392	4	1583	4	2180	0	988	5	863	4	3032	2.5	2094	0.5	3001	5	4822	5	3509	2	1796	4	1826	4	5	4	5	4	5	4	12527	4	4	5	5	4	2
eNGpQygM	2023-02-15 17:45:21	2023-02-15 17:55:33	612	1	1515	38	1399	1	687	5	790	5	1070	5	1345	4	1895	0	1432	5	1495	6	8746	3	7784	1	2002	5	2810	5	2075	4	1739	4	3779	4	5	5	4	4	5	4	7688	5	5	4	4	5	4
e5mqyave	2023-02-15 17:51:47	2023-02-15 17:55:24	217	1	3154	30	7918	1	1995	5	2020	3	1305	5	2912	3	14165	1	1881	8	1810	3	7448	4	10522	3	8297	5	3489	4	1936	5	3616	4	934	5	4	5	4	5	4	5	10055	4	4	5	4	5	4
7lVmOXge	2023-02-15 17:38:04	2023-02-15 17:55:23	1039	0	718076	30	3853	0	2045	5	1500	3	1771	5	2185	2	3512	0	2233	6	1777	4	13203	3	3287	0.5	11438	5	5132	5	2220	2	1838	5	34241	4	4	4	4	5	5	4	13811	4	5	4	4	4	4
e8Z4YwW7	2023-02-15 17:39:02	2023-02-15 17:54:37	935	1	561843	29	1955	1	275	5	1979	3	952	5	1155	4	956	0	728	6	1066	4	2378	2	812	1	571	5	1422	4	1137	3	822	4	1089	5	4	4	5	5	5	4	50882	5	5	4	4	5	5
M1wkKEkL	2023-02-15 17:48:35	2023-02-15 17:54:20	345	0	21927	56	2746	1	678	5	1033	6	1095	5	4008	4	3133	0	660	7	955	6	44017	4	6090	1	7497	5	7350	5	2647	4	1189	5	6529	4	5	5	4	5	4	4	8282	4	5	4	4	5	4
MD3pPO3e	2023-02-15 17:37:58	2023-02-15 17:51:24	806	1	83328	29	2846	1	1118	5	1038	3	1606	5	1622	4	2012	0	1365	5	1161	2	175399	10	4435	5	9575	5	2690	5	1211	4	939	202	2373	5	5	4	5	3	5	4	80363	4	3	5	5	4	5
MZbXqgqM	2023-02-15 17:44:56	2023-02-15 17:51:21	385	1	91510	24	2138	1	448	5	1030	3	1550	4	1607	4	1439	0	757	6	1168	5	3482	2	1223	1	1384	5	3410	5	4113	2	1762	4	1683	4	4	4	5	5	4	4	10090	4	3	5	4	4	2
LVb3JVmL	2023-02-15 17:38:01	2023-02-15 17:51:17	796	0	556041	33	14926	1	1996	5	1760	2	1162	5	3207	3	1307	1	2392	6	5168	3	10323	14	6052	20	12282	5	4535	4	4004	5	2211	4	1626	4	5	3	5	4	5	4	23370	5	4	5	4	5	4
e3EyB2N7	2023-02-15 17:42:38	2023-02-15 17:49:56	438	0	1711	32	2401	1	1291	5	1638	5	2947	5	2501	3	3659	0	1372	5	1995	8	99667	5	2114	3	2713	5	4369	5	2026	3	12171	202	2337	4	4	3	4	3	4	3	36490	4	2	3	3	3	4
M1wkKW2L	2023-02-15 17:38:14	2023-02-15 17:48:34	620	0	555087	28	1654	1	814	5	860	4	723	4	1375	4	1371	1	586	6	1266	6	2473	3	2083	1	1336	5	583	5	2641	3	1476	4	1062	4	5	3	5	4	5	3	4559	4	5	5	4	5	3
Mx9g2BK7	2023-02-15 17:38:36	2023-02-15 17:47:09	513	0	5475	31	2063	1	1801	5	20175	4	2471	5	4847	3	11995	0	4079	7	8876	6	21721	4	9869	1	11153	5	8976	5	2213	4	1930	4	6839	4	4	4	5	5	4	5	9768	4	5	4	4	5	4
7jVl9jX7	2023-02-15 17:37:52	2023-02-15 17:46:59	547	0	107979	30	4142	1	6104	5	1736	2	1523	4	8217	3	12307	1	1869	6	15507	21	16130	6	79819	15	15062	4	3939	4	5558	5	2216	4	5752	4	4	5	4	5	4	5	41365	2	5	5	5	5	5
MRJpDxPM	2023-02-15 17:38:01	2023-02-15 17:46:56	535	1	461520	26	3095	1	2706	5	846	4	809	4	1294	3	1239	1	610	6	488	6	2202	3	573	1	824	5	1199	5	2182	4	511	4	1255	4	5	5	3	4	4	5	5588	4	5	3	5	4	5
enD19ON7	2023-02-15 17:38:04	2023-02-15 17:46:52	528	1	1364	39	3824	1	1232	4	1460	3	1862	4	37579	4	8759	0	2232	5	7011	3	24408	1	15142	0	37445	5	12513	5	3305	1	2325	4	23344	4	4	3	3	4	4	4	55686	4	3	3	2	3	2
MdW4Pgde	2023-02-15 17:37:56	2023-02-15 17:46:47	531	1	5101	32	2125	1	2131	3	1559	3	9178	1	6433	4	3150	0	2018	4	21335	4	20409	2	11313	2	5023	5	7442	4	4277	3	23960	202	48305	4	4	4	5	5	4	4	112203	4	3	3	3	4	3
M9KdXbzL	2023-02-15 17:38:10	2023-02-15 17:45:40	450	1	1615	24	1727	1	882	5	1012	3	2153	4	2852	4	2789	0	1382	6	2530	6	242930	4	7405	0	3686	5	4206	5	1614	3	1168	4	2566	4	5	5	4	4	5	5	8760	4	4	5	5	4	4
eNGpQbrM	2023-02-15 17:38:00	2023-02-15 17:45:33	453	1	281972	27	1795	1	1050	5	1017	4	987	4	1645	2	1102	1	669	6	1136	5	4879	3	3869	1	3680	5	3064	5	1274	4	1037	4	4246	4	5	5	4	5	3	5	4785	4	5	4	5	3	5
M2pQ8vNL	2023-02-15 17:38:14	2023-02-15 17:45:07	413	1	77919	30	4644	1	694	5	7134	5	1093	5	1219	4	6399	0	1062	5	6397	4	32917	2	6213	0.5	13074	5	16846	5	6340	4	471	5	6654	5	5	4	5	4	5	5	17586	5	4	4	5	5	4
MgWRE58M	2023-02-15 17:38:12	2023-02-15 17:45:07	415	0	6208	28	2657	1	501	5	1313	2	1123	4	3849	4	3820	0	7285	4	5066	5	31942	4.5	21623	0.5	6999	5	7336	5	7921	2	2142	202	4506	4	4	3	2	4	4	5	60474	4	2	5	4	1	1
e8Z4Ybr7	2023-02-15 17:38:06	2023-02-15 17:45:05	419	1	84895	29	3659	1	4448	5	594	5	3338	5	5639	4	1836	0	5119	5	3572	5	32837	3	6050	0.5	17616	5	10943	5	5105	4	1263	5	9328	4	5	5	4	5	4	4	12933	4	5	4	4	5	4
7qlrXWpM	2023-02-15 17:38:07	2023-02-15 17:45:03	416	1	19734	31	67059	1	2993	5	2444	4	1946	5	5568	4	2801	0	4241	5	4120	5	33348	2	5684	0.5	24595	5	3898	5	4595	5	1712	5	9242	5	4	4	5	4	5	5	12006	4	4	5	5	4	5
ekz5qwYL	2023-02-15 17:38:15	2023-02-15 17:44:40	385	0	48126	27	2444	1	1161	5	1081	3	1065	4	1684	4	1441	0	1256	5	1157	4	10206	2	2183	1	5822	5	7711	5	2208	2	1399	4	6721	4	5	5	4	5	4	5	15176	3	3	4	5	4	4
M1wkKoWL	2023-02-15 17:38:08	2023-02-15 17:44:33	385	1	633	28	171877	1	714	5	948	4	798	6	4375	4	3537	0	960	6	919	3	4813	2	1609	1	2200	5	1502	4	975	3	959	4	2275	5	4	4	5	5	4	4	36745	4	5	5	5	4	5
Lm069QA7	2023-02-15 17:38:12	2023-02-15 17:44:30	378	1	90183	29	1692	1	70348	5	1330	3	9311	5	1838	4	986	0	2374	6	4118	4	52886	2	2023	1	1805	5	1472	4	870	3	830	4	1119	5	4	4	5	5	4	4	5982	5	5	5	4	4	5
eb9gqZ6L	2023-02-15 17:37:59	2023-02-15 17:44:25	386	0	36093	36	5392	1	15342	5	979	3	7163	4	15889	3	4022	0	7964	6	5162	5	25809	3	11946	1	8591	5	7344	4	1749	5	1084	202	7643	4	5	4	3	5	4	4	18203	4	5	3	5	4	4
MgWRE2yM	2023-02-15 17:38:15	2023-02-15 17:43:46	331	1	1477	28	3936	1	1397	5	1476	2	1019	6	3145	4	8892	0	5728	4	10513	8	5163	5	4799	1	15470	4	10938	4	32871	4	2869	4	11148	4	4	4	4	5	4	4	26160	4	5	4	5	4	4
Mrjw5vyM	2023-02-15 17:38:04	2023-02-15 17:43:28	324	0	1244	28	7033	1	1589	6	1171	3	1997	2	21573	4	20056	0	5805	5	7194	10	6245	3	12737	0	2898	5	32109	5	1254	4	1848	202	6079	3	3	4	3	3	3	4	20666	5	5	4	4	4	4
7BPpG11e	2023-02-15 17:38:04	2023-02-15 17:43:19	315	0	1321	30	3615	1	2509	5	1588	3	234747	5	1095	3	877	0	626	4	1320	4	2144	5	3699	1	1436	5	1598	5	1308	4	937	4	1116	4	5	4	4	5	4	5	5609	4	5	4	4	5	5
MZbXqmDM	2023-02-15 17:37:55	2023-02-15 17:43:15	320	0	1272	35	2183	1	1880	5	1387	5	3751	4	2240	4	5273	1	1988	8	1646	6	40666	4	3134	0.5	18796	5	5136	5	2343	4	1926	4	4298	5	4	4	3	4	5	2	26477	4	3	5	4	5	5
eNGpQ4RM	2023-02-15 17:38:00	2023-02-15 17:43:00	300	0	1410	21	2254	1	820	5	2568	1	1222	4	10208	4	5252	0	10226	4	52352	3.6	8989	2	4054	0	4573	5	3377	5	1224	4	2597	2	6538	4	4	4	4	4	4	4	26853	5	4	4	5	4	4
evo891bM	2023-02-15 17:37:55	2023-02-15 17:42:56	301	1	812	27	2342	1	1230	5	1326	2	1346	4	7312	4	3568	1	4324	10	1962	2	6261	4	6492	2	4335	5	2818	5	1940	5	1196	6	4222	5	5	5	5	5	5	5	21368	5	5	5	5	5	5
MgWRExyM	2023-02-15 17:38:13	2023-02-15 17:42:38	265	1	1267	20	7702	1	541	5	1959	1	1458	2	5952	4	6498	0	2152	7	4538	5	22784	4	15577	3	13387	5	4488	5	2319	3	2427	2	5587	4	5	5	5	5	5	5	20426	4	3	4	5	5	5
Lm069EA7	2023-02-15 17:37:52	2023-02-15 17:42:26	274	0	2556	32	3369	1	1663	6	1358	5	2184	5	3758	2	2796	1	5363	6	6422	6.4	6106	5	6324	1	5508	3	4878	5	2443	3	4013	4	5746	4	3	4	2	3	4	4	30984	4	5	3	4	5	3
M1wkK0QL	2023-02-15 17:38:15	2023-02-15 17:42:09	234	1	1591	51	5944	1	2637	5	1992	4	2259	4	2076	4	1935	1	1083	6	10028	2	18916	2	10416	1	15288	5	9398	4	3619	4	1919	5	8291	4	5	4	5	4	5	4	23490	4	5	4	4	4	5
M66gB0PM	2023-02-15 17:37:59	2023-02-15 17:42:07	248	0	1933	21	2740	1	707	4	2359	2	1304	3	3686	4	17500	1	8859	8	1631	6	14445	4.8	13211	1	24960	5	4510	4	6173	2	7454	2	9069	5	4	4	4	5	4	5	21201	5	3	4	4	5	4
MD3pP2le	2023-02-15 17:38:11	2023-02-15 17:41:54	223	0	1659	39	3585	1	1102	6	2655	3	3275	5	3871	4	4624	1	1652	4	4797	5	6466	2	11839	1	7266	5	4418	5	1725	5	672	4	6753	4	4	4	4	4	4	3	24064	5	5	4	4	2	1
MJgpn617	2023-02-15 17:38:08	2023-02-15 17:41:28	200	1	1015	22	3129	1	1014	5	1610	1	2831	5	2622	3	2609	0	2075	2	1581	8	8012	6	4037	0.5	10038	5	3910	5	2008	3	1745	2	3069	2	2	2	2	2	2	1	51343	3	4	4	3	3	3
e4g8BYWL	2023-02-15 17:38:25	2023-02-15 17:41:20	175	1	771	37	2905	1	842	5	1141	3	1019	4	959	3	2127	1	971	7	1921	5	5463	3	2618	2	3204	5	4134	5	1442	4	893	4	2089	5	5	5	4	3	4	4	8063	5	4	5	5	5	4
MW56W4JL	2023-02-15 17:37:54	2023-02-15 17:40:39	165	0	4188	28	2125	1	3583	5	1979	4	1383	5	3235	4	3838	0	1246	6	2228	10	4757	5	3093	2	3872	5	2453	5	2944	5	1004	202	2329	3	2	4	3	4	3	2	18926	4	4	4	4	5	4
7awqQrNe	2023-02-15 17:37:57	2023-02-15 17:40:25	148	1	981	34	6422	1	6499	5	2109	3	11651	5	13616	3	1234	0	1125	4	1175	4	2956	3	3096	1	3728	5	16933	5	2466	4	1002	4	3787	4	4	5	4	4	5	4	6315	4	5	4	5	4	4
7lVmO0We	2023-02-15 17:26:14	2023-02-15 17:33:15	421	1	33574	36	6670	1	1646	3	1753	3	4144	4	4576	3	4853	0	2655	7	5197	3	8356	1	8314	3	4843	4	9266	4	4045	3	3500	202	15768	3	4	2	4	4	4	4	38436	4	4	3	2	4	3
ekz5qNbL	2023-02-15 17:23:17	2023-02-15 17:26:36	199	0	6165	19	2477	1	6697	5	2927	4	1511	5	1408	2	1538	0	1370	5	748	8	8403	6	7243	2	2621	5	2459	5	1772	4	1047	2	1370	4	4	3	3	2	2	2	12497	4	3	4	4	4	3
LQJp8NBe	2023-02-15 17:19:53	2023-02-15 17:23:33	220	0	10195	20	2736	1	1980	5	1516	1	5016	3	2538	3	2363	0	1218	5	4504	6	7922	3	7432	1	4088	5	3336	4	2381	4	1886	202	6412	4	4	1	3	3	3	3	22875	5	5	5	5	5	4
MrjwpGnM	2023-02-17 17:52:17	2023-02-17 17:58:23	366	0	2672	46	1999	1	1128	5	603	3	1855	4	708	3	1098	0	857	6	675	6	2999	3	1412	2	647	5	777	5	521	5	991	4	790	5	4	5	4	5	5	4	38624	4	5	5	4	4	4
LQJpOPWe	2023-02-17 17:52:09	2023-02-17 17:58:10	361	1	31562	32	1387	1	972	5	574	4	1705	5	1317	3	1008	0	1197	6	558	5	4125	2	1165	1	2592	5	702	5	633	5	2406	4	1269	5	4	5	4	5	5	4	6180	4	5	5	5	4	4
eb9g8GRL	2023-02-17 17:41:46	2023-02-17 17:50:59	553	0	35778	40	1490	1	214	5	1310	3	1445	5	2172	3	605	0	881	5	621	7	13184	3	768	2	944	5	1447	5	5667	5	520	4	1399	5	4	5	5	5	4	4	140757	4	5	4	5	5	4
MJgpdGn7	2023-02-17 17:41:47	2023-02-17 17:50:33	526	0	22968	42	1384	1	513	5	912	3	1794	4	813	3	757	0	1176	6	933	6	19430	3	3150	2	2136	5	5007	5	916	5	740	5	2040	5	4	5	4	5	4	4	152038	4	5	5	5	4	4
MdW4gPze	2023-02-17 17:41:51	2023-02-17 17:50:04	493	1	70397	33	4860	1	21035	5	1555	5	1099	5	1086	3	1458	0	984	7	646	6	2633	2	1153	1	447	5	881	5	529	5	931	4	2181	5	4	5	4	5	5	4	83388	4	5	4	5	4	4
M66gvBVM	2023-02-17 17:41:51	2023-02-17 17:49:35	464	1	76220	45	1887	1	453	5	809	4	1868	5	1169	3	1234	0	721	6	1100	7	1374	3	1614	1	1314	5	554	5	703	5	1009	4	1031	5	4	5	4	4	5	4	92663	4	5	5	5	4	4
evo8B9nM	2023-02-17 17:41:56	2023-02-17 17:49:04	428	0	117349	31	5338	1	405	5	1021	3	713	4	1488	3	1644	0	1126	6	554	8	2640	4	807	2	633	5	625	5	899	5	408	5	831	5	4	5	4	5	4	4	36657	4	5	5	4	4	5
MgWRdgJM	2023-02-17 17:41:55	2023-02-17 17:48:24	389	0	118556	35	2792	1	17769	5	604	2	1552	4	1163	3	1225	0	503	5	727	6	1815	2	839	1	544	5	1311	5	664	5	1167	4	1082	5	4	5	4	5	5	4	14389	5	4	5	5	4	4
ep5XWbXM	2023-02-17 17:33:08	2023-02-17 17:42:51	583	1	44237	39	4299	1	603	5	1288	5	1097	5	1790	3	1533	0	1364	7	1328	6	19050	3	11533	0.5	13084	5	24484	5	1583	4	1232	5	4101	4	4	5	4	5	4	5	21339	5	4	5	4	4	5
MdW4j3de	2023-02-17 17:33:11	2023-02-17 17:42:26	555	0	54877	36	3082	1	713	4	1086	4	1349	5	1099	3	1110	0	2450	7	795	4	9133	2	4953	0.5	30711	5	3987	5	1198	4	1645	5	12159	5	4	4	5	5	4	5	10498	5	4	5	4	4	5
M2pQvaNL	2023-02-17 17:32:10	2023-02-17 17:42:22	612	1	2132	32	2484	1	1889	5	1304	6	29482	6	1022	4	1492	0	1730	6	4348	6	7199	5	7437	1	3081	5	11511	5	7629	5	1123	4	2607	4	5	4	4	5	4	5	25174	5	4	4	5	4	4
MJgpblJ7	2023-02-17 17:31:30	2023-02-17 17:41:25	595	1	1545	57	2313	1	1077	5	922	5	1677	6	1062	4	1797	0	2199	6	2892	5	41280	4	2671	1	4138	5	49170	5	2423	4	2375	202	14356	5	4	4	5	4	5	4	11206	5	4	4	5	5	4
LQJpb5Ge	2023-02-17 17:34:10	2023-02-17 17:39:50	340	1	18183	35	4275	1	692	5	5688	5	1603	4	7282	3	3045	0	731	6	4682	7	11150	3	3851	1	6877	5	3030	5	1419	5	1298	5	4427	5	4	5	4	5	5	4	28373	4	5	5	5	4	4
7YWYk0be	2023-02-17 17:34:09	2023-02-17 17:39:40	331	1	5177	41	16281	1	3273	5	708	4	2252	4	11360	3	1378	0	2476	6	3226	5	10766	2	5594	1	4182	5	13542	5	630	5	1928	5	968	5	4	5	4	5	5	4	16715	4	5	5	5	4	4
7qlr5XlM	2023-02-17 10:36:43	2023-02-17 10:42:46	363	0	2460	26	3337	1	1978	5	1566	3	2313	5	3111	2	4998	0	2717	5	7453	6	9249	2	7697	0	4092	5	4562	5	2914	3	2510	202	16225	4	3	3	3	3	4	4	40852	4	5	4	3	3	2
MgWRRmnM	2023-02-17 10:36:13	2023-02-17 10:38:53	160	1	1064	24	1714	1	553	4	1079	2	1111	1	4850	4	1101	0	888	2	3887	4	8084	1	1878	0	1764	5	3531	5	2338	1	1303	2	4040	3	3	4	2	3	3	2	13974	4	4	2	3	3	3
e8Z44wW7	2023-02-17 10:06:35	2023-02-17 10:37:20	1845	0	1750641	31	3355	0	7205	6	5962	6	1119	4	2010	2	1137	1	1181	10	420	3	4414	2	2855	1	2743	4	933	5	965	3	876	4	768	4	5	4	5	4	5	4	6133	4	5	4	5	4	5
7qlrr2pM	2023-02-17 10:06:21	2023-02-17 10:35:24	1743	0	1659149	32	2364	1	1826	6	1732	6	862	6	1536	2	1490	0	968	8	652	3	3811	2	883	1	3208	4	843	4	1123	3	979	4	1205	4	5	5	4	3	5	4	6619	4	4	4	5	4	5
7qlrrx4M	2023-02-17 10:06:19	2023-02-17 10:33:38	1639	0	1426494	31	2986	1	1450	6	43063	6	3902	5	1217	4	1778	1	41067	7	1731	3	2750	2	892	1	3186	3	17184	4	1108	3	763	5	869	4	5	4	4	4	5	4	7667	3	2	4	5	2	2
e5mqqq0e	2023-02-17 10:17:40	2023-02-17 10:31:24	824	0	471306	32	3261	0	828	6	1213	6	1802	4	1064	2	1251	0	1419	6	1159	4	3654	3	4735	1	2531	5	3623	5	1261	4	969	4	4299	5	4	4	5	5	4	4	12914	4	5	3	4	5	5
LVb339ZL	2023-02-17 10:21:26	2023-02-17 10:30:54	568	0	3385	26	1530	1	2900	6	1738	5	2633	4	3519	4	4151	0	3760	6	4208	8	13307	3	15401	0	3953	5	3776	5	2913	5	21874	202	123775	4	4	4	3	3	4	2	35773	3	3	3	3	4	4
LOgppBAL	2023-02-17 10:06:22	2023-02-17 10:30:00	1418	0	1326727	31	2201	1	966	6	1067	6	951	5	1413	3	912	0	1320	10	498	3	5851	2	892	1	3168	3	2347	3	833	4	798	5	1817	4	5	4	5	4	5	4	7030	4	2	5	4	5	4
7jVllqo7	2023-02-17 10:22:19	2023-02-17 10:29:54	455	0	1494	29	3311	1	1283	5	2578	5	2177	5	3833	1	1840	0	1116	6	1203	4	4575	2	2205	1	1247	5	1795	5	1947	4	2014	4	4345	4	5	4	4	4	4	5	10786	4	4	5	4	4	5
e8Z445g7	2023-02-17 10:08:53	2023-02-17 10:29:39	1246	1	1312	30	932717	1	1330	5	1763	4	1673	5	1451	4	1437	0	1336	4	5061	14	14752	7	4558	3	5039	5	2422	5	2978	3	1840	4	2858	5	4	5	4	5	4	5	10408	4	5	5	4	5	4
MrjwwKpM	2023-02-17 10:18:56	2023-02-17 10:29:22	626	1	4387	28	2738	1	572	4	1272	2	2328	4	2084	4	15483	1	967	5	6948	6	4256	4	4647	0.5	5791	5	2833	5	2067	4	981	5	1129	5	5	4	5	4	5	4	18488	4	5	5	4	4	4
M1wkkZzL	2023-02-17 10:21:43	2023-02-17 10:29:19	456	0	46694	29	2677	1	471	5	828	3	1273	5	899	4	4365	0	958	5	3286	3	8057	3	3720	1	1225	5	14571	5	1232	3	1623	202	7505	4	5	4	4	5	5	4	7535	4	5	5	4	4	5
Mx9ggA97	2023-02-17 10:06:27	2023-02-17 10:27:54	1287	0	1006912	31	5327	1	1717	6	4309	6	990	5	1499	4	1449	0	1232	8	1036	3	2569	2	2096	1	126821	3	3141	3	52053	4	747	4	1186	4	5	4	4	5	4	5	9598	4	5	4	5	4	5
LwRqqD27	2023-02-17 10:20:44	2023-02-17 10:27:30	406	0	1688	30	1961	1	486	5	1876	5	1590	5	1422	2	1272	1	957	7	1441	5	12363	2	1895	1	1584	5	2206	5	1810	4	1089	5	2144	5	5	4	5	5	4	5	9156	4	5	5	4	5	4
eNGpp0vM	2023-02-17 10:22:46	2023-02-17 10:26:01	195	0	6868	29	1732	1	1638	5	1431	5	2863	6	21945	3	6312	0	1615	7	2280	8	3930	3	2986	2	2387	5	2805	5	3805	4	1393	4	2454	4	5	5	4	4	5	5	15747	4	5	5	5	4	5
e3Eyyxn7	2023-02-17 10:18:28	2023-02-17 10:25:07	399	0	1305	34	1436	1	1048	5	1283	4	1059	4	1082	3	923	0	858	7	1126	3	2014	2	2399	1	1261	4	1596	4	1194	3	984	5	1283	5	4	3	4	4	5	5	7993	4	5	4	4	5	4
Lzz44pOL	2023-02-17 10:06:09	2023-02-17 10:25:00	1131	0	611843	34	86430162	0	1400	6	5470	6	24124	4	28277	2	11803	0	7096	6	4668	3	8590	2	9548	1	7863	5	4367	5	5132	4	28839116	4	3835	5	4	5	4	4	5	5	172800000	5	4	4	3	5	4
MW566DyL	2023-02-17 10:06:07	2023-02-17 10:24:59	1132	0	613689	33	26922	0	5542	6	4498	6	24134	4	27916	2	12069	0	7148	6	4511	3	8034	2	9661	1	7840	5	3565	5	7377	4	38226	5	3899	4	5	4	5	5	4	4	28667	4	5	5	3	4	5
eEQppN9e	2023-02-17 10:18:06	2023-02-17 10:25:00	414	0	49757	33	4114	0	1087	6	912	6	1284	4	2100	2	982	1	1282	6	3813	4	2619	2	2623	1	3315	5	2798	5	1821	4	1216	5	9166	4	5	5	4	4	5	4	67136	4	5	3	4	5	5
MoVYYyNe	2023-02-17 10:17:26	2023-02-17 10:25:01	455	0	55777	34	2917	0	102172	6	1691	6	1150	4	932	2	1136	1	921	6	1075	4	2764	2	4414	1	1740	5	1506	5	788	4	501	4	2504	5	4	4	5	5	4	5	12965	5	4	3	5	4	4
eNGpp3bM	2023-02-17 10:05:16	2023-02-17 10:24:59	1183	0	664199	32	28826618	0	7239	6	3050	6	24053	4	28240	2	12098	1	28807475	6	4113	3	7893	2	57609335	1	8174	5	5269	5	5217	4	28838678	4	4507	5	5	4	4	5	5	4	172800000	5	5	4	4	5	5
L0XwwvjL	2023-02-17 10:05:51	2023-02-17 10:24:59	1148	0	628126	31	25791	0	8916	6	3054	6	24009	4	27360	2	12984	1	3659	6	6933	3	7622	2	8018	1	9551	5	6525	5	4744	4	39089	5	4024	4	4	5	5	4	4	5	14639	4	4	5	5	4	4
MJgppo37	2023-02-17 10:19:00	2023-02-17 10:24:57	357	0	1345	34	1457	1	825	5	1302	4	1213	5	1719	2	1485	0	727	8	530	4	2746	3	740	1	1340	4	1187	4	1045	3	870	5	1717	5	4	3	4	5	4	4	7562	4	5	4	4	5	4
7qlrr36M	2023-02-17 10:20:20	2023-02-17 10:24:48	268	0	2045	56	1643	1	2158	3	2431	7	2840	6	1507	4	951	0	814	8	880	3	3623	2	1158	2	786	5	3987	4	2175	3	694	202	1991	5	5	4	4	4	5	4	37677	4	4	5	5	4	4
Lm066kO7	2023-02-17 10:05:43	2023-02-17 10:24:34	1131	1	707101	36	2533	1	1659	5	1154	4	4377	5	2762	3	1547	1	1197	4	4614	3.5	11442	2.5	223252	0.5	11914	5	2745	5	1777	3	1611	202	5745	5	5	5	4	4	5	5	28403	5	4	5	4	5	4
7awqqPbe	2023-02-17 10:21:35	2023-02-17 10:24:21	166	0	1692	35	2557	1	1251	6	1297	6	1444	5	1777	4	1408	1	1216	7	1263	3	3584	3	2332	1	1617	4	1003	3	1327	4	1088	5	1213	4	5	4	1	5	4	5	8123	4	5	4	5	4	5
7XJ11Ore	2023-02-17 10:06:36	2023-02-17 10:24:01	1045	0	919131	31	25311	1	4515	5	928	6	968	5	1176	4	948	0	848	7	684	4	4074	2	1861	2	2371	5	1264	5	1329	4	2505	5	915	4	5	4	4	5	4	5	7631	4	4	5	4	5	5
eEQppkJe	2023-02-17 10:18:04	2023-02-17 10:23:40	336	1	1370	36	10204	1	330	5	1238	5	1101	6	1121	4	810	0	1295	7	869	4	2691	2	3150	2	1818	5	39283	5	1258	4	1381	4	3031	5	4	4	5	5	5	4	118031	5	4	5	4	4	4
eb9ggonL	2023-02-17 10:15:35	2023-02-17 10:22:23	408	0	1484	34	1460	1	800	5	959	4	1266	4	1961	3	865	0	833	7	592	3	41056	2	2368	1	1455	4	3557	4	1152	3	1418	5	49628	5	4	3	4	5	4	4	15071	4	5	4	4	5	4
ePJNN6n7	2023-02-17 10:15:20	2023-02-17 10:22:18	418	1	1213	34	1457	1	1050	5	855	4	4735	4	1584	2	89691	0	907	7	4442	3	2206	2.5	3862	0.5	6711	4	1505	4	2226	3	635	5	2090	5	4	3	4	4	4	5	10490	4	5	4	4	5	4
eEQppGJe	2023-02-17 10:15:04	2023-02-17 10:22:11	427	1	1272	34	1541	1	1037	5	818	4	1228	4	1988	2	1647	0	826	7	582	3	92297	2	1186	1	1340	4	54710	5	2324	3	2145	5	1472	5	4	4	5	4	4	5	6685	4	5	4	4	5	5
7lVmmAge	2023-02-17 10:06:29	2023-02-17 10:21:47	918	0	241247	33	589094	1	384	5	1137	6	990	5	972	3	2129	0	1264	8	1311	3	2493	2	6229	1	5016	5	1065	4	938	4	916	4	1032	4	5	4	5	4	4	5	6312	4	4	5	4	5	4
M1wkk2EL	2023-02-17 10:06:29	2023-02-17 10:21:26	897	0	347252	29	2302	1	15234	5	1361	5	8515	5	1125	1	6771	0	391	6	4619	3	57575	2	1970	1	20198	4	12701	4	1182	4	5245	4	10547	4	5	4	4	4	5	4	44664	4	5	4	4	5	4
e3Eyypb7	2023-02-17 10:05:42	2023-02-17 10:20:52	910	0	392155	30	13958	1	1525	5	6321	6	3922	5	5297	1	1941	0	5028	7	1613	3	59328	2	15614	1	10721	4	6035	5	6025	4	4401	4	14275	4	4	5	4	5	5	4	26569	4	5	4	5	4	5
LGlppjje	2023-02-17 10:06:38	2023-02-17 10:20:37	839	0	743275	31	2533	1	1265	6	1602	6	1003	5	1434	3	1843	0	1616	6	2284	2	5836	3	1934	1	2360	4	1699	5	2065	3	879	5	1344	4	5	1	4	5	4	5	7724	4	5	4	5	4	5
7jVllPY7	2023-02-17 10:05:59	2023-02-17 10:19:58	839	0	259416	43	4518	1	1540	6	1408	4	1333	2	5222	3	3435	0	1218	6	771	4	77099	3	1411	2	2987	5	1662	5	1460	4	1272	6	1370	4	5	5	4	5	4	5	7637	5	4	4	5	4	4
LQJppDbe	2023-02-17 10:06:20	2023-02-17 10:19:46	806	0	690977	32	14204	1	1282	5	10030	6	1456	5	1008	4	986	0	1000	8	762	4	2570	3	2818	1	3132	5	2954	5	2540	4	892	5	1269	5	4	4	5	5	4	4	8951	5	4	4	5	5	4
LwRqq8Y7	2023-02-17 10:05:40	2023-02-17 10:19:43	843	1	2342	35	36182	1	1690	5	4548	4	2463	5	7028	3	9975	0	3346	6	6245	2	43745	1	7500	1	26690	5	13592	5	17012	4	2554	5	97885	4	3	4	4	2	4	4	172701	5	4	3	5	4	4
M1wkkvkL	2023-02-17 10:12:42	2023-02-17 10:19:37	415	0	122460	38	1591	1	759	5	858	5	994	5	1053	4	1372	0	1137	5	1494	6	3408	4	1643	1	2512	5	4014	5	1132	3	1423	4	2122	4	5	4	5	4	5	4	12160	4	4	5	4	5	4
M66ggJVM	2023-02-17 10:05:56	2023-02-17 10:19:38	822	0	4965	30	3263	1	561415	5	1131	5	1915	2	1840	2	1827	0	2544	7	1112	6	3581	5	3922	4	1772	4	4609	3	1911	2	1321	202	1345	4	3	5	3	4	4	2	13496	3	5	4	4	5	4
7KgppQO7	2023-02-17 10:06:41	2023-02-17 10:19:31	770	0	712948	26	1185	1	360	5	998	4	796	4	1318	4	863	1	753	7	474	5	1848	3	1846	1	733	5	1977	5	626	4	619	4	1335	4	3	5	4	4	5	4	6238	4	5	3	5	4	4
ePJNN0A7	2023-02-17 10:12:47	2023-02-17 10:19:24	397	0	212398	38	2438	1	640	5	866	5	1038	5	1832	4	1536	0	1103	5	1171	5	4671	3	3982	1	1577	5	782	5	828	3	1114	5	2266	4	5	4	5	4	5	4	5902	4	5	4	5	4	5
LOgppoXL	2023-02-17 10:06:00	2023-02-17 10:19:01	781	1	721427	32	3105	1	954	5	758	6	3413	5	4356	4	1902	0	1839	7	633	4	2287	2	762	1	1133	5	811	4	783	5	233	4	728	4	5	5	5	5	4	5	3604	5	4	5	4	5	5
7jVll8Y7	2023-02-17 10:09:21	2023-02-17 10:18:52	571	1	14457	42	20654	1	3113	5	1302	3	1289	1	2648	3	1118	0	1615	5	677	3	133882	2	2300	1	2615	5	4906	4	1678	4	6335	4	11786	4	5	5	4	5	4	4	8472	4	5	5	4	5	4
M2pQQEqL	2023-02-17 10:06:37	2023-02-17 10:18:43	726	1	304600	35	25582	1	556	5	1214	6	2123	4	1627	3	5601	1	968	7	1622	4	210468	1	3760	0.3	21131	5	9916	5	8807	4	4223	6	1045	5	5	4	5	5	5	4	10089	4	5	5	5	5	5
7qlrrA2M	2023-02-17 10:06:47	2023-02-17 10:18:40	713	1	296184	33	4553	1	1373	5	1377	6	1917	4	1333	3	1158	1	1517	7	2020	3	33564	1	8871	0.8	21301	5	6622	4	2014	3	2778	6	11635	5	5	5	5	5	4	4	27643	4	5	4	4	5	5
Lm066D47	2023-02-17 10:06:10	2023-02-17 10:18:25	735	0	674421	25	990	1	1404	5	690	4	1377	4	2611	3	707	1	571	6	435	6	2249	3	407	1	891	5	1595	4	437	4	648	4	1059	4	3	5	4	4	5	3	6892	4	5	3	5	4	4
M66ggNVM	2023-02-17 10:05:36	2023-02-17 10:18:25	769	0	20944	33	12180	1	6549	5	2958	6	5520	4	55774	2	11549	1	3543	7	8115	7	46907	5	43541	1	14824	5	28630	5	2684	4	2167	6	10376	5	4	4	5	4	5	4	139396	4	5	5	4	5	5
M1wkkJkL	2023-02-17 10:13:00	2023-02-17 10:18:23	323	0	109367	29	1768	1	936	5	927	3	1052	4	1049	4	1016	0	1008	4	969	5	3468	4	1303	1	1231	5	1994	5	920	5	710	4	867	5	4	3	3	4	4	4	6486	5	4	4	5	5	4
7YWYYjze	2023-02-17 10:05:52	2023-02-17 10:18:24	752	0	5682	33	8837	1	8671	5	2970	6	5461	4	55856	2	11667	1	3527	7	7798	6	45723	5	43666	1	15088	5	29889	5	2496	4	2294	6	10441	5	4	4	5	4	5	4	139314	4	5	5	4	5	5
7qlrrAKM	2023-02-17 10:06:52	2023-02-17 10:18:22	690	1	597306	33	2002	1	432	5	2239	6	1392	4	1208	4	1153	0	1167	9	811	6	3125	4	1208	2	1108	5	2017	5	1190	4	938	5	1485	4	5	4	5	4	5	4	6744	5	4	5	4	5	4
ey422zbL	2023-02-17 10:13:04	2023-02-17 10:18:19	315	0	1500	28	1914	1	613	5	1030	3	1090	4	1016	4	940	0	635	4	885	4	2277	3.5	2177	0.5	2725	5	1288	5	752	4	661	4	1067	5	4	5	5	4	4	5	5795	4	5	5	4	4	5
LQJppWde	2023-02-17 10:06:20	2023-02-17 10:18:17	717	0	359866	26	5256	1	1781	5	1178	4	6223	4	1919	1	1721	1	693	6	1272	3	39599	2	2740	1	3005	5	3389	5	1789	4	33507	4	1486	5	4	5	4	5	4	5	11475	5	4	4	5	4	5
LwRqq5p7	2023-02-17 10:06:21	2023-02-17 10:18:17	716	1	335709	36	3259	1	595	6	1904	6	2689	4	8030	1	1611	1	849	7	1583	3	87109	2	6995	1	1726	5	2775	5	1047	4	1080	5	2326	4	5	4	5	4	5	4	33299	4	5	4	5	4	5
7XJ115Oe	2023-02-17 10:06:34	2023-02-17 10:18:13	699	1	59054	34	2338	1	2050	5	2031	6	1176	5	1528	3	3518	0	1884	7	989	10	138153	3	4930	2	2846	5	4801	5	1401	5	2700	5	716	4	5	4	4	5	5	4	9195	4	4	4	4	5	4
MrjwwokM	2023-02-17 10:06:45	2023-02-17 10:18:18	693	1	476752	37	8227	1	862	5	1329	4	2045	4	1687	3	1865	0	1750	5	1164	3	3019	2	2481	1	2503	5	4587	5	1345	4	1160	4	1848	4	5	4	5	4	5	4	16103	4	5	4	5	4	5
7KgpprP7	2023-02-17 10:06:41	2023-02-17 10:18:03	682	1	172559	45	15853	1	1057	5	4439	3	2842	4	112354	4	1676	1	888	5	2900	4	9956	3.5	9553	1	6606	5	2494	5	2046	3	1403	4	8960	5	5	4	4	5	5	4	19885	4	5	4	5	5	4
MoVYYKOe	2023-02-17 10:07:34	2023-02-17 10:17:59	625	0	2210	29	5401	1	1568	2	2621	3	2695	5	5588	4	7575	1	7142	4	13277	6	25786	6	15584	2	18026	5	10646	5	6129	2	8092	6	13966	4	5	4	5	5	4	5	49092	4	5	4	5	5	4
MW566pEL	2023-02-17 10:06:45	2023-02-17 10:17:52	667	0	496829	31	20484	1	1087	6	1642	6	1176	5	6358	4	2823	0	2496	7	2586	3	4304	2	1776	0	3700	3	2216	4	1486	5	2557	4	2927	4	5	4	5	4	4	5	8625	4	5	4	5	4	5
M9Kddy9L	2023-02-17 10:06:12	2023-02-17 10:17:50	698	0	535123	32	3099	1	4166	5	1450	5	1226	5	1551	4	1337	0	1168	7	1387	3	4281	2	5690	1	2545	5	1972	5	2219	4	995	5	5740	4	4	4	5	4	4	5	13961	4	4	5	4	5	4
7APEEXzM	2023-02-17 10:06:39	2023-02-17 10:17:46	667	0	361031	34	2173	1	63052	5	1566	5	1142	4	2893	4	1471	0	1557	7	1909	2	11256	3	871	2	884	5	4966	5	1096	4	806	202	1630	4	4	5	5	4	4	5	13949	4	5	4	5	4	4
7awqq6De	2023-02-17 10:06:25	2023-02-17 10:17:37	672	0	604311	26	1710	1	811	5	1967	3	915	5	1293	3	1975	0	971	5	1464	4	2236	3	1055	1	755	5	1553	5	1019	4	331	202	1145	4	5	4	4	5	5	4	5737	4	4	5	5	4	4
e4g88l8L	2023-02-17 10:06:03	2023-02-17 10:17:28	685	1	1392	24	2354	1	2452	5	97820	3	1230	5	6648	4	3786	0	1589	8	1694	3	6309	2	3344	1	1827	5	2493	5	1904	3	1721	5	3483	4	5	5	4	4	4	5	11033	4	5	5	5	4	3
7YWYYm8e	2023-02-17 10:06:41	2023-02-17 10:17:11	630	0	3317	33	3543	0	2152	5	1990	2	2772	5	11036	2	28891	0	37151	4	21244	5	18158	5	136337	0	13737	5	18457	5	6983	3	4748	4	7864	5	5	5	5	5	5	5	59392	5	4	4	5	4	4
M66ggqJM	2023-02-17 10:05:53	2023-02-17 10:17:10	677	0	84124	36	1823	1	2388	6	1331	7	1590	5	1416	3	1703	0	846	8	607	8	121574	3	7780	1	1460	5	4178	5	1275	4	832	5	2506	4	5	4	5	4	5	4	8239	4	5	4	4	5	4
eb9gg1JL	2023-02-17 10:06:12	2023-02-17 10:17:08	656	1	351026	34	3849	1	1482	6	1745	5	1279	4	2032	4	1243	0	1799	7	3559	3	4875	1	2563	2	3240	4	16342	5	3307	4	2363	202	8626	4	5	5	4	5	4	5	10818	5	5	5	4	5	4
eNGppkzM	2023-02-17 10:06:26	2023-02-17 10:16:57	631	0	86739	34	1736	1	1868	6	996	7	965	5	1432	3	2580	0	772	8	1163	8	156167	3	1913	2	2510	5	1596	5	1362	4	764	5	1387	4	5	4	5	4	5	4	10181	4	5	4	4	5	4
evo88ZQM	2023-02-17 10:05:52	2023-02-17 10:16:51	659	1	526851	32	2299	1	480	4	53548	5	886	5	817	3	801	0	687	7	377	4	2527	2	750	1	1246	5	1490	4	298	4	751	4	263	4	4	4	5	4	5	5	4527	4	4	5	5	4	5
MJgppxB7	2023-02-17 10:06:09	2023-02-17 10:16:52	643	0	1624	20	2270	1	1283	4	2764	2	1865	1	2983	3	2248	0	1548	5	2707	12	10804	6	185005	5	3936	5	3621	5	61960	5	904	202	3349	3	2	3	4	4	3	3	58932	4	4	5	5	4	4
LOgppxYL	2023-02-17 10:05:36	2023-02-17 10:16:46	670	0	540897	29	31813	1	778	5	906	5	1651	4	1113	2	1183	1	937	7	1642	7	6412	2	1485	1	817	5	3063	5	2182	4	575	4	1467	5	5	4	4	5	5	4	8004	4	5	4	4	5	5
e5mqq1xe	2023-02-17 10:05:47	2023-02-17 10:16:42	655	0	293760	38	2212	1	2061	6	1049	4	1340	2	2296	3	1268	0	1044	6	862	3	9738	3	4012	2	3152	5	2978	5	2532	4	1442	6	7643	5	4	4	5	4	5	5	18281	5	4	5	4	5	5
7awqqXDe	2023-02-17 10:06:30	2023-02-17 10:16:38	608	1	337637	42	2210	1	5072	5	2008	6	1839	4	4320	3	3409	1	3639	5	4482	3	4834	2	5025	1	6727	5	4055	4	2265	3	2861	4	5189	5	5	5	4	4	5	5	59751	5	4	5	4	5	4
7jVlldn7	2023-02-17 10:05:38	2023-02-17 10:16:37	659	0	603965	30	1426	1	632	5	397	4	1097	4	902	3	637	1	810	6	390	5	1723	3	1742	1	546	4	842	5	1400	4	121	5	777	4	3	5	4	4	5	3	4651	4	5	3	5	4	4
MRJpp01M	2023-02-17 10:06:14	2023-02-17 10:16:37	623	0	5547	46	2212	1	9552	3	1102	1	1146	4	2263	4	3660	0	6429	5	9026	4	35365	2.5	7418	1.5	14742	5	5736	5	3285	4	2323	202	13721	5	5	4	4	4	5	5	37453	5	4	4	4	5	4
enD11x27	2023-02-17 10:05:35	2023-02-17 10:16:29	654	1	554428	33	1989	1	403	5	1108	6	1341	4	1183	4	1197	0	1062	9	869	5	3248	4	1407	1	1668	5	2092	5	1741	4	736	5	1519	5	4	4	5	4	5	5	7262	4	5	4	5	4	5
MgWRRDQM	2023-02-17 10:06:08	2023-02-17 10:16:28	620	1	1319	27	1496	1	217217	5	1660	4	1256	4	973	3	854	0	1007	5	962	7	2595	5	1298	1	2540	5	1695	5	872	4	787	5	1218	4	5	4	5	4	4	5	7970	5	5	4	3	5	4
e8Z44rd7	2023-02-17 10:05:57	2023-02-17 10:16:25	628	1	378770	30	2106	1	1467	5	1252	4	3362	4	1506	4	1334	0	749	6	1497	3	5225	2	1541	0	1932	5	1454	5	1555	4	1790	4	5664	5	5	4	5	5	4	5	10087	4	5	5	4	5	4
ekz55GNL	2023-02-17 10:05:49	2023-02-17 10:16:20	631	0	318153	28	139471	1	1860	5	846	3	833	4	2431	2	1076	0	1253	4	1020	4	2669	3	803	1	3882	5	1582	4	781	4	757	202	1628	4	5	4	4	5	4	4	5623	5	5	4	4	5	5
7YWYY18e	2023-02-17 10:05:37	2023-02-17 10:16:17	640	0	86695	34	1922	1	985	6	2375	6	899	5	1807	3	1322	0	1453	7	747	8	76257	2	2843	1	6641	4	6444	4	4932	4	2052	4	6290	5	4	4	5	4	5	4	13314	4	5	4	4	5	4
7XJ116Oe	2023-02-17 10:05:32	2023-02-17 10:16:17	645	0	18999	25	32941	0	1342	5	20735	2	1169	2	22622	3	2579	0	10715	5	4627	3	37463	2	1731	1	1403	5	3669	4	11770	3	1666	202	23722	4	2	4	2	4	4	3	136595	5	4	2	3	3	1
ekz55GzL	2023-02-17 10:10:36	2023-02-17 10:16:04	328	0	6775	28	2058	1	314	5	887	3	840	4	947	4	2355	0	1054	4	1416	4	5660	3	11809	1	5015	5	4928	5	1046	4	921	4	5007	5	4	4	5	5	4	5	5988	3	5	4	4	5	5
7YWYYowe	2023-02-17 10:06:25	2023-02-17 10:16:05	580	0	1385	25	27987	1	900	5	590	3	3199	5	4142	3	9373	1	7110	5	26032	4	40973	2	10114	0.2	22991	5	3084	4	4593	3	1785	202	7800	5	4	4	3	4	4	5	28592	5	5	4	4	5	4
M1wkkGnL	2023-02-17 10:05:54	2023-02-17 10:16:02	608	0	279781	30	3998	1	1229	5	1475	6	1518	5	120761	3	1589	1	2440	4	3630	6	3434	6	1639	0	20020	5	5111	5	4647	4	2022	6	2663	5	4	4	4	5	4	5	13638	4	3	3	4	5	4
eb9gg5dL	2023-02-17 10:05:21	2023-02-17 10:16:00	639	1	17740	30	9841	1	4661	5	3403	5	7098	5	25129	3	5265	0	1604	6	16887	4	28559	2	28495	2	13185	5	8547	5	5429	2	5217	4	27057	5	5	5	5	5	5	5	36292	5	5	4	4	5	5
7KgppP67	2023-02-17 10:10:20	2023-02-17 10:16:00	340	1	700	25	2217	1	1468	5	1220	2	1054	6	904	2	1037	0	769	5	1387	7	1981	2	1035	1	904	4	1297	4	3281	3	1322	4	1421	5	4	5	4	5	5	4	7863	4	5	5	4	5	4
7BPpp26e	2023-02-17 10:05:56	2023-02-17 10:16:00	604	1	984	31	206347	1	931	5	6183	5	1487	4	2984	4	1596	0	1320	6	2492	5	9355	3	2996	0	5552	5	2557	5	1946	3	2449	202	6449	5	4	5	4	5	5	4	9590	4	5	4	4	5	4
ePJNNj97	2023-02-17 10:06:16	2023-02-17 10:16:01	585	1	1100	25	27235	1	421	5	1020	3	105866	6	3018	3	66514	1	1256	3	3323	6	4370	2	6089	0.5	14177	5	2347	5	5131	4	2925	202	3716	5	4	3	4	5	3	4	40693	3	5	4	3	5	3
MZbXXGKM	2023-02-17 10:06:04	2023-02-17 10:15:59	595	0	168567	56	1827	1	706	4	2646	6	1186	6	1363	4	989	0	1198	8	644	3	92132	2	1374	1	1164	5	2713	4	1324	3	1080	4	1485	5	4	4	5	5	4	4	6558	5	4	4	5	5	4
LGlpp8Ee	2023-02-17 10:05:57	2023-02-17 10:15:59	602	1	9816	35	225386	1	2292	6	2464	6	1414	4	2958	4	1333	0	1454	8	2650	2	21731	3	1475	2	4382	5	18772	5	2558	5	1297	4	7461	5	4	4	5	4	5	4	13984	5	4	5	5	5	5
eEQppv8e	2023-02-17 10:05:35	2023-02-17 10:15:55	620	1	20872	28	2725	1	1389	5	945	6	2700	5	1774	3	8442	0	2372	4	4723	5	25571	5	16930	0	5051	5	18857	5	1901	4	2987	5	3351	5	4	3	5	4	3	5	20665	5	3	3	5	5	4
MJgppRJ7	2023-02-17 10:05:56	2023-02-17 10:15:51	595	0	124573	30	189316	1	7418	5	7751	5	8546	1	8788	2	2416	0	1386	8	822	3	4430	3	1416	4	48638	4	3135	5	1142	4	944	202	1508	3	5	4	5	4	3	4	106786	5	3	4	5	3	4
LOgppj1L	2023-02-17 10:06:13	2023-02-17 10:15:45	572	0	205638	31	1974	1	977	5	1166	6	2612	5	929	4	1008	0	1484	7	904	3	4457	2	2850	0.5	3316	5	4374	4	1199	3	1322	4	1863	4	4	3	4	4	5	4	13298	4	4	5	4	5	4
Mx9ggVK7	2023-02-17 10:06:35	2023-02-17 10:15:45	550	1	1777	26	28803395	0	1194	4	1857	2	57619146	1	28803879	3	10966	0	1718	5	11759	2	7534	1	2856	1	9296	5	26059	4	28804247	3	7608	202	28815687	4	5	2	4	5	5	2	201700000	4	5	2	3	4	2
7lVmmNRe	2023-02-17 10:06:13	2023-02-17 10:15:41	568	0	611	32	39012	1	2733	5	3112	4	2965	2	54341	3	45054	0	2462	6	14538	5	12986	3	9845	2	34540	5	8191	5	3490	3	4863	4	31120	4	4	3	4	4	4	5	32747	5	5	4	4	5	4
enD115N7	2023-02-17 10:06:26	2023-02-17 10:15:37	551	0	12401	31	1980	1	1074	5	1418	6	1492	5	6430	4	3182	0	1580	7	5445	3	11887	2	7733	1	7724	5	5094	5	2601	4	1133	4	11372	4	4	3	4	4	5	4	32069	3	4	4	4	5	4
MgWRRj8M	2023-02-17 10:05:54	2023-02-17 10:15:35	581	1	527808	33	3109	1	370	4	2271	5	1490	5	1247	3	722	0	532	7	774	4	1892	2	900	1	2374	4	1437	4	298	5	688	5	266	4	5	4	5	4	5	5	3812	3	4	5	5	5	5
LwRqqAV7	2023-02-17 10:06:23	2023-02-17 10:15:29	546	1	487041	30	1425	1	775	5	670	4	1032	5	1164	4	844	1	564	7	637	5	1829	3	597	1	2910	5	1362	4	657	4	696	4	717	5	3	4	5	4	5	3	4476	5	4	4	5	4	5
7XJ11pje	2023-02-17 10:09:25	2023-02-17 10:15:25	360	1	788	26	1620	1	1301	5	959	3	1226	4	1033	2	1492	0	830	4	1190	6	122647	2	5058	0.5	13315	5	5926	4	1628	3	1636	4	1682	4	5	4	4	4	5	4	16464	4	5	4	3	4	3
7YWYYGwe	2023-02-17 10:06:33	2023-02-17 10:15:21	528	1	124196	50	3065	1	1822	5	1334	3	1885	4	1650	4	1757	1	1241	6	2190	5	57976	3	6562	2	4178	5	7038	5	13863	4	1446	4	1355	5	4	5	4	4	5	4	15572	4	5	4	5	4	5
M66ggwxM	2023-02-17 10:05:41	2023-02-17 10:15:20	579	0	1719	31	4016	1	5646	5	3327	5	8809	5	23911	3	5078	0	2953	6	14283	3	35380	2	25418	1	9991	5	9521	5	5227	2	5036	4	29318	5	5	5	5	5	5	5	34408	5	5	4	4	5	5
7BPpp46e	2023-02-17 10:08:05	2023-02-17 10:15:19	434	0	2677	38	282924	1	987	5	745	5	1263	5	974	4	1632	0	1118	5	1361	6	3881	3	6955	1	1322	5	2942	5	2082	3	1718	4	2764	4	5	4	4	4	5	4	5794	5	4	4	5	4	5
eb9ggJdL	2023-02-17 10:05:52	2023-02-17 10:15:16	564	1	2069	24	2200	1	872	5	1339	3	35128	6	2510	4	8587	0	1950	7	1972	2	4845	1	10284	0.5	5901	4	5824	5	2354	2	1449	4	5226	5	4	5	4	5	5	4	12771	4	5	4	5	4	5
ePJNNx97	2023-02-17 10:06:04	2023-02-17 10:15:14	550	0	169303	43	1947	1	1203	5	1459	2	1236	1	2124	3	1622	0	2492	5	1156	3	242140	2	953	1	2661	5	4251	5	1133	4	967	4	1324	4	5	5	4	5	4	5	7903	4	5	5	4	5	4
MZbXXEKM	2023-02-17 10:08:38	2023-02-17 10:15:12	394	0	1478	35	8262	1	943	5	2473	3	2975	6	20896	4	10227	0	5057	7	9204	2	14956	1	25065	1	8161	5	10365	5	5157	4	5613	4	16099	4	5	4	5	4	5	4	21855	5	4	5	4	5	4
eEQppR8e	2023-02-17 10:05:48	2023-02-17 10:15:04	556	0	3811	34	1616	1	4230	4	2970	4	1572	6	3189	3	34045	0	4153	6	12856	10	7485	3	18337	0.5	28357	3	45068	5	5986	4	2166	4	8466	5	4	4	4	4	4	5	69288	4	4	4	5	5	4
LGlppmEe	2023-02-17 10:07:29	2023-02-17 10:15:05	456	1	4795	26	2153	1	3615	5	2622	5	3325	5	1392	2	3216	1	5054	7	13164	5	39103	3.5	21311	1.5	15001	5	3644	5	5032	3	4940	2	11784	4	5	4	2	4	5	2	84219	5	4	5	4	5	4
MW566JrL	2023-02-17 10:06:32	2023-02-17 10:15:04	512	1	18512	27	2338	1	1330	5	1074	5	1359	5	1650	2	1452	0	1458	6	1202	8	103308	2	2838	1	3183	5	1768	5	1652	4	1028	4	6375	5	5	5	4	4	5	4	17779	4	4	5	5	5	4
L0Xwwr0L	2023-02-17 10:07:32	2023-02-17 10:15:02	450	0	1775	26	4753	1	892	5	2728	5	3266	5	2391	2	2311	1	7249	7	12582	5.5	53471	4	4660	1	13329	5	5368	5	3232	4	4417	202	16314	4	5	4	2	4	5	2	78536	5	4	5	4	5	4
MJgppYJ7	2023-02-17 10:05:18	2023-02-17 10:14:59	581	1	1467	30	5128	1	3064	5	2546	6	2589	6	6179	4	2469	1	1410	7	2050	10	7390	3	4040	2	3534	4	2213	5	2095	3	1533	4	1477	4	4	4	4	3	4	5	10474	4	5	4	4	4	4
evo88AxM	2023-02-17 10:09:13	2023-02-17 10:14:58	345	1	1617	36	2479	1	574	6	1925	6	2128	4	1727	4	2683	1	2452	8	39251	4	18040	4	28398	2	34572	5	3022	5	4071	4	1227	6	11975	5	4	5	5	4	5	5	20100	5	4	5	4	5	4
LOgppn1L	2023-02-17 10:09:52	2023-02-17 10:14:57	305	1	81411	34	1992	1	482	3	881	3	1268	5	10493	4	1733	0	1652	5	1827	4	6189	2	4785	2	30064	5	5892	5	1294	5	1770	202	10844	4	4	3	4	5	4	5	22820	4	5	4	5	5	4
MRJppqPM	2023-02-17 10:06:09	2023-02-17 10:14:51	522	0	5546	29	3590	1	984	4	1645	4	1415	6	20507	2	5027	0	2296	6	935	5	394979	3	1432	1	1160	5	1239	4	20515	4	1302	4	4024	5	4	4	5	4	4	5	6116	4	5	5	4	5	4
enD11BN7	2023-02-17 10:05:46	2023-02-17 10:14:51	545	0	1985	56	144000000	1	28802734	4	10933	3	6199	2	17348	3	7497	0	28805533	6	8308	3	29690	1	2673	2	1694	4	11631	5	7254	2	28809896	202	86423268	4	2	3	4	4	5	2	172900000	4	5	2	3	4	2
MgWRRk8M	2023-02-17 10:06:08	2023-02-17 10:14:48	520	0	262590	27	2165	1	883	5	507	3	1334	5	929	4	3600	0	849	4	1459	3	2397	3	751	0	1083	5	7065	5	1952	4	1159	4	1792	5	4	4	5	4	4	5	5564	4	5	4	4	5	5
LQJppqqe	2023-02-17 10:05:26	2023-02-17 10:14:48	562	0	1920	32	18607	1	5858	5	6169	5	7199	5	22669	3	4765	0	4332	6	12857	3	22394	2	39980	1	8934	5	9447	5	5264	3	4788	4	31601	5	5	5	5	5	5	5	32387	5	5	4	4	5	5
ekz55DzL	2023-02-17 10:07:55	2023-02-17 10:14:47	412	1	3077	34	2377	1	862	5	941	4	1078	4	1517	3	855	0	1416	7	1372	2	18692	1.5	4732	0.5	5942	4	5867	4	1379	3	1010	4	136659	5	4	3	4	4	5	4	11501	4	5	4	5	4	4
Mrjwwx5M	2023-02-17 10:06:29	2023-02-17 10:14:46	497	0	331947	34	4048	1	374	6	1484	3	929	4	2310	3	1960	0	787	5	1309	4	19944	2	1772	0.5	4195	5	1854	3	3048	5	722	202	18860	4	5	4	4	5	4	5	9289	4	5	5	4	5	4
7XJ11oje	2023-02-17 10:06:41	2023-02-17 10:14:43	482	0	93975	30	3508	1	1999	5	1329	3	1618	4	1974	4	2072	1	1429	6	3708	5	29856	3	1263	1	3202	5	2142	5	2486	4	856	4	7960	5	4	5	4	5	4	5	12286	4	5	4	5	4	5
Lm0660d7	2023-02-17 10:05:42	2023-02-17 10:14:43	541	1	3817	28	4481	1	72461	5	2123	4	1356	5	1040	3	1708	1	1276	5	2103	6	5548	4	3165	1	4112	5	3749	5	1977	4	1233	5	1536	4	5	4	5	4	4	5	7364	5	4	5	4	5	4
LQJppJGe	2023-02-17 10:06:35	2023-02-17 10:14:41	486	0	123300	30	2917	1	1854	5	1431	3	1335	4	2161	3	1848	1	1110	6	1294	6	60036	5	3250	1	7775	5	5725	5	13760	4	1544	4	1339	5	4	4	5	4	5	4	7220	5	4	5	4	5	4
ey42248L	2023-02-17 10:06:39	2023-02-17 10:14:42	483	1	99306	30	3054	1	1850	5	1337	3	1927	4	1764	3	1903	1	1453	6	1967	6	79882	4	1103	1	11842	5	1342	5	4067	4	1664	4	1273	4	4	5	4	5	4	5	6614	4	5	4	5	4	5
7YWYYWbe	2023-02-17 10:08:59	2023-02-17 10:14:36	337	0	2557	25	1959	1	1053	5	1726	2	1436	6	1983	2	2338	0	1866	4	1040	6	47883	6	17979	1	4522	5	2118	5	2064	3	1207	4	3704	4	5	3	4	4	5	2	11738	4	5	5	4	5	4
M66gg6vM	2023-02-17 10:05:14	2023-02-17 10:14:34	560	1	441113	33	2145	1	1154	5	1202	6	1284	4	1968	4	1124	0	1260	9	1184	5	4810	4	2299	1	1631	5	1504	5	1679	4	1408	5	1313	4	5	4	5	4	4	5	7724	4	5	4	5	4	5
7BPppP1e	2023-02-17 10:06:42	2023-02-17 10:14:33	471	1	43901	30	1290	1	896	4	3192	5	1805	5	4091	4	2276	0	1356	7	1447	4	13032	2	1290	0	7413	5	2004	4	5155	4	758	4	2758	5	4	4	5	5	5	5	5114	5	4	5	4	5	5
e3EyyEo7	2023-02-17 10:05:57	2023-02-17 10:14:32	515	0	197733	56	2935	1	720	3	1630	6	1544	6	1304	4	823	0	805	8	522	3	91521	2	1476	2	2257	5	1420	5	1197	4	892	4	1397	5	4	4	5	5	5	5	6933	5	4	4	4	4	5
MD3pp3Ke	2023-02-17 10:05:41	2023-02-17 10:14:33	532	1	174562	36	2093	1	1103	5	1053	6	2341	6	661	4	1127	0	913	7	3601	4	43417	2	4275	2	3844	5	3910	5	1531	4	815	4	3660	5	4	4	5	4	5	5	10160	4	5	5	4	5	5
ePJNNJN7	2023-02-17 10:06:32	2023-02-17 10:14:31	479	0	4513	49	7405	1	4608	5	2338	2	3405	3	5637	4	4378	1	4855	4	5869	4	15355	2	14283	1	20086	5	14812	4	5961	2	7132	5	10927	5	4	4	5	4	4	4	98769	4	4	3	3	4	4
MZbXXbDM	2023-02-17 10:05:47	2023-02-17 10:14:31	524	0	57230	30	310455	1	810	3	1099	2	1020	1	6844	2	3845	1	993	6	1867	4	4207	5	16280	4	15398	3	1958	3	962	4	2092	202	1506	4	3	5	4	4	5	4	9397	3	5	4	4	3	1
eEQppQAe	2023-02-17 10:06:01	2023-02-17 10:14:28	507	1	232382	28	5915	1	8572	4	1723	4	8645	5	537	4	1039	0	1017	7	839	4	31069	2	4813	0	11745	5	11742	4	295	3	1013	5	775	4	5	4	5	5	4	5	4562	4	5	5	5	5	5
LGlppl0e	2023-02-17 10:06:07	2023-02-17 10:14:32	505	1	229701	30	5573	1	12330	4	807	5	1202	5	1457	3	501	0	1179	7	642	4	37319	2	870	0	16950	5	903	3	820	5	244	4	798	5	5	4	5	4	5	5	3683	4	4	4	5	5	5
L0XwwXNL	2023-02-17 10:05:33	2023-02-17 10:14:26	533	0	1485	48	3587	1	1599	5	1762	4	2264	5	2446	2	5497	0	1881	6	11868	3	25159	1	183038	0	9038	3	14754	4	7634	4	2268	202	8839	2	2	1	1	2	2	1	37993	4	5	4	4	3	2
M9KddKVL	2023-02-17 10:05:58	2023-02-17 10:14:25	507	1	234998	29	7051	1	3093	4	1660	5	23064	5	923	3	945	0	1799	7	1134	4	15444	2	10395	0	5810	5	31779	4	309	5	759	5	252	4	5	5	5	5	4	5	3750	5	5	4	4	5	5
Lzz44z1L	2023-02-17 10:06:32	2023-02-17 10:14:27	475	1	191012	28	28820320	1	940	5	593	5	31661	5	881	4	57602211	0	1156	7	383	4	7647	2	13554	0	1351	5	42461	4	791	3	750	4	722	5	5	4	5	4	5	5	172800000	5	5	5	5	4	5
MW56650L	2023-02-17 10:06:40	2023-02-17 10:14:29	469	1	196312	30	6568	1	6362	4	596	5	16036	5	1697	4	787	0	775	7	1135	4	23052	2	7900	0	8697	5	21318	4	310	3	1165	4	765	4	4	5	4	5	5	4	4231	5	5	4	5	5	5
Mx9gg907	2023-02-17 10:06:12	2023-02-17 10:14:22	490	0	33318	32	4182	1	613	5	5099	4	3641	2	50507	4	48978	0	2644	6	13295	6	12966	3	13375	2	31743	5	10085	5	12166	3	5434	4	21655	4	3	3	4	4	4	5	23521	5	5	4	4	5	4
7lVmmV5e	2023-02-17 10:05:42	2023-02-17 10:14:21	519	1	457897	28	2604	1	785	5	877	4	1216	4	1464	4	1320	1	554	7	255	6	3196	3	1397	1	746	5	774	5	869	4	644	4	1554	4	3	5	4	5	3	5	4290	4	5	3	4	5	4
e5mqqm8e	2023-02-17 10:05:19	2023-02-17 10:14:22	543	0	181975	28	1621	1	968	5	1798	3	367	5	1333	3	3763	0	5175	4	3516	4	6800	3	8276	0	7830	5	2435	5	1293	4	901	202	3651	5	5	4	4	5	4	4	9231	4	5	5	4	5	5
LOgppgxL	2023-02-17 10:06:12	2023-02-17 10:14:22	490	0	9398	30	8874	1	1072	5	5227	3	5275	3	5257	1	6444	0	2846	4	7718	3	19091	2	66297	1	30293	4	10299	5	4633	4	3217	202	7135	5	3	4	4	3	3	4	52417	4	4	4	3	5	4
enD11D07	2023-02-17 10:05:52	2023-02-17 10:14:19	507	0	260712	26	6238	1	2369	5	1230	4	2500	5	3054	2	2213	1	2078	6	4826	8	55076	2	5723	1	7417	5	2417	4	2690	4	2110	4	7719	5	4	5	5	4	5	4	13352	5	4	5	4	4	5
MRJppJDM	2023-02-17 10:05:55	2023-02-17 10:14:19	504	1	258591	28	3495	1	3143	5	2254	5	3097	5	2382	2	2270	1	1116	7	4375	6	55393	2	6893	1	6760	5	2757	4	2362	4	2245	4	6893	5	5	4	5	4	5	4	13991	5	4	4	5	4	5
M2pQQjaL	2023-02-17 10:09:26	2023-02-17 10:14:17	291	1	6883	40	1508	1	1433	5	1376	5	3464	4	12632	3	9984	0	5991	7	2593	5	20553	3	10990	2	3570	5	3687	5	2191	4	2817	4	5447	5	4	5	4	4	5	4	19993	5	4	5	5	5	4
e4g88XaL	2023-02-17 10:06:00	2023-02-17 10:14:15	495	0	2320	30	310004	1	1379	5	3845	5	4971	1	2927	2	1239	0	2170	7	1309	2	8448	3	10322	4	1185	5	1612	4	1380	3	1577	202	1716	4	5	4	4	3	4	5	54462	4	4	5	4	5	4
LQJppxGe	2023-02-17 10:05:22	2023-02-17 10:14:12	530	1	96659	34	9924	0	6622	6	2692	6	4042	4	4071	2	4075	1	6808	6	4711	4	17645	2	16808	1	16422	5	6589	5	4664	4	3861	5	8336	5	4	4	5	5	4	5	38674	4	5	3	4	5	4
7YWYY5be	2023-02-17 10:08:51	2023-02-17 10:14:11	320	0	1569	33	1433	1	1157	5	826	3	1204	4	14283	2	1290	0	1116	7	685	3	4476	2	7215	1	1386	4	2157	4	1205	3	1664	4	58411	5	4	4	5	4	5	4	28573	4	5	4	4	5	4
MrjwwAyM	2023-02-17 10:05:34	2023-02-17 10:14:11	517	0	83277	31	7027	0	8389	6	4984	6	3363	4	3997	2	3655	0	5908	6	5808	3	13158	2	18436	1	18622	5	7829	5	4352	4	3714	4	6722	5	5	4	5	5	5	4	40587	4	5	3	4	5	5
M1wkkyWL	2023-02-17 10:05:40	2023-02-17 10:14:11	511	0	77687	32	7870	0	9258	6	2507	6	4003	4	4126	2	4067	1	6142	6	5488	4	14530	2	17019	1	18886	5	5457	5	4474	4	5772	4	6770	5	4	5	4	5	5	4	39539	5	4	3	4	5	4
MD3ppRKe	2023-02-17 10:06:09	2023-02-17 10:14:06	477	0	139721	27	4182	1	3136	5	1939	4	3447	4	3418	3	1724	0	940	5	6217	4	20910	3	8422	1	23087	5	31186	5	8127	4	1401	4	8108	5	4	4	5	4	5	5	18685	5	4	5	4	5	5
ePJNNyN7	2023-02-17 10:07:24	2023-02-17 10:14:05	401	1	94820	25	4573	1	1840	5	1855	3	1842	4	2367	4	3022	0	1384	6	1916	4	14706	2	8398	0	21564	4	8259	5	3087	2	1932	4	4075	4	4	5	4	4	5	4	8134	4	5	5	4	5	5
MoVYY9ne	2023-02-17 10:06:07	2023-02-17 10:14:01	474	1	9106	25	103789	1	1561	5	1201	3	1683	5	2069	3	4489	0	1639	6	13951	4	35014	2	6029	2	11059	5	5161	5	3332	4	1536	4	6724	4	4	4	3	5	4	4	41382	4	5	4	5	5	4
MZbXXPDM	2023-02-17 10:06:20	2023-02-17 10:14:02	462	1	6675	29	2711	1	2018	5	1199	4	2586	5	1444	2	1749	0	1202	5	1413	6	46572	2	11085	1	19755	5	3297	5	3878	4	1766	5	4028	5	5	4	4	5	5	5	17209	5	4	5	5	5	4
eEQppwAe	2023-02-17 10:07:02	2023-02-17 10:13:59	417	1	31343	26	1069	1	1986	5	839	4	1136	5	1472	2	1408	0	840	6	1911	12	6080	8	2973	1	2227	5	2368	5	66889	5	1073	4	4030	4	5	4	5	5	4	5	7986	4	5	5	5	4	5
M9KddRVL	2023-02-17 10:06:17	2023-02-17 10:14:01	464	0	55129	28	28802532	1	735	5	1565	4	1764	5	3205	2	2272	0	1446	6	25668	3	27266	2	16888	1	9242	5	10150	4	3361	3	2390	5	10901	4	4	3	4	4	5	5	172800000	5	4	5	4	5	4
L0XwwgNL	2023-02-17 10:06:11	2023-02-17 10:13:56	465	1	137980	28	2995	1	3956	5	2153	5	2813	5	3630	3	2087	0	1439	6	5787	5	20412	3	1580	1	28973	5	34002	5	1697	4	6638	4	4858	5	4	4	5	5	4	5	23385	5	4	5	4	5	5
evo88zbM	2023-02-17 10:05:45	2023-02-17 10:13:50	485	0	293087	30	5436	1	2693	5	2563	4	1961	5	2308	3	1759	0	1256	5	3225	4	52948	1	4006	1	2771	5	5935	5	3044	4	1225	202	5181	4	5	4	4	5	5	4	10632	4	5	5	4	4	5
7awqq8we	2023-02-17 10:06:25	2023-02-17 10:13:47	442	1	12544	30	8263	1	572	5	4498	3	1483	5	7708	3	258836	0	2650	7	1773	4	4392	5	4441	2	1869	4	1755	5	2442	3	2635	6	5948	4	3	4	5	4	5	4	14515	5	4	5	4	5	5
7qlrrX4M	2023-02-17 10:06:33	2023-02-17 10:13:36	423	0	49635	26	4280	1	657	5	1432	3	2418	5	2978	2	1670	0	1200	5	6041	4	32238	3	16334	1	5746	5	10481	5	3395	4	4644	4	7923	4	4	2	4	4	5	4	60209	4	5	4	5	5	4
e8Z44Y07	2023-02-17 10:06:29	2023-02-17 10:13:36	427	1	1174	42	2070	1	933	5	1017	4	1120	4	1435	2	1562	1	1249	4	1147	3	7127	2	5509	0.5	3567	4	3264	4	3543	2	1367	202	3271	4	4	3	3	4	5	3	13067	4	5	4	4	5	3
LwRqqP67	2023-02-17 10:05:28	2023-02-17 10:13:35	487	1	82177	32	1780	1	786	5	1272	5	1294	5	1227	4	1387	1	990	6	961	6	132899	3	1465	1	1846	5	2389	4	1304	3	1248	202	1609	5	5	4	4	5	4	4	9500	4	4	5	5	4	4
ekz55qYL	2023-02-17 10:05:22	2023-02-17 10:13:36	494	1	101157	31	1926	1	602	5	1786	5	1679	5	1204	4	1149	1	1342	6	1113	6	189541	2	1065	1	830	5	1387	4	1826	3	1877	4	1490	5	5	4	4	4	4	5	6898	5	4	3	4	5	5
Lm0669A7	2023-02-17 10:06:33	2023-02-17 10:13:31	418	1	69736	36	3006	1	1235	5	1004	4	1110	4	1673	3	10311	0	77893	5	2869	3	18712	2	3926	1	15936	5	3465	5	5554	3	2116	4	59915	4	5	4	5	4	5	4	11650	4	5	4	5	4	5
M1wkkKWL	2023-02-17 10:05:45	2023-02-17 10:13:31	466	1	44586	30	3103	1	1532	5	1032	4	1702	5	2350	4	3635	1	1748	6	1755	5	35686	2	7100	1	5650	5	5361	4	4434	3	1884	202	3399	5	4	4	5	5	4	4	15964	4	5	3	4	5	5
ekz55qdL	2023-02-17 10:05:52	2023-02-17 10:13:28	456	1	2303	22	5092	1	940	4	2008	3	2605	6	5773	3	17580	0	4963	4	20003	10	10849	4.3	72957	0.7	38416	5	5266	5	7628	3	3410	4	6485	4	3	4	4	3	3	4	38946	4	4	5	5	3	2
LwRqqPq7	2023-02-17 10:05:51	2023-02-17 10:13:28	457	0	309695	34	28804992	1	2520	5	2511	5	28801621	5	1279	4	2434	1	1102	7	28801987	6	57612385	3	3447	1	6603	5	5137	5	1632	4	1216	4	28803834	5	5	4	4	4	5	4	172800000	4	5	4	4	5	4
Mrjww50M	2023-02-17 10:06:04	2023-02-17 10:13:24	440	1	1536	32	2822	1	1232	5	864	4	1326	2	1707	4	3657	0	3613	5	2349	10	5724	10	42158	1	6112	5	1690	4	2927	3	1292	5	2608	5	2	4	5	4	5	4	13395	4	5	4	4	5	4
7Kgppvk7	2023-02-17 10:05:11	2023-02-17 10:13:12	481	0	103482	31	1894	1	877	5	1253	4	960	5	1377	3	989	1	804	6	988	5	312834	3	943	1	1481	5	1829	5	1908	4	854	4	933	5	4	4	5	4	5	4	5514	4	5	5	4	5	5
ePJNN2o7	2023-02-17 10:06:04	2023-02-17 10:13:15	431	0	1390	26	1883	1	1469	6	3080	5	2318	5	2656	3	1853	1	3998	6	930	5	14899	3	88614	2	1856	5	13354	5	2780	4	2750	202	7301	5	4	5	2	4	2	4	10844	5	5	4	4	5	4
M9KddXRL	2023-02-17 10:06:01	2023-02-17 10:13:06	425	1	354064	25	2758	1	274	5	1003	4	1134	4	1029	3	877	1	539	6	789	5	2879	2	599	1	984	5	1453	5	824	4	683	5	2516	4	5	3	5	4	5	3	5226	4	5	4	3	5	4
L0XwwmmL	2023-02-17 10:05:18	2023-02-17 10:13:05	467	0	8132	28	8091	1	501	5	1280	2	1375	4	2355	4	2039	0	1477	4	4270	4	13570	3	4175	1	2309	5	5250	5	4641	2	19163	2	8308	4	5	3	2	4	4	2	50018	4	2	4	4	1	1
MJgppP17	2023-02-17 10:06:28	2023-02-17 10:13:02	394	1	4464	25	4493	1	1080	5	2284	3	2222	3	3738	4	11788	0	2482	4	7456	4	39168	1.5	5194	0.5	12342	5	6225	4	4244	3	2536	202	14092	4	4	4	4	4	4	4	36358	3	4	4	3	3	3
ep5XXYZM	2023-02-17 10:06:07	2023-02-17 10:13:03	416	0	1524	29	1250	1	1075	5	821	3	899	6	3287	2	2260	1	1377	6	1805	4	3669	2	9026	1	2648	5	2612	4	1273	3	1162	4	2333	4	5	4	4	2	2	5	14932	4	5	4	5	4	5
7APEER6M	2023-02-17 10:05:58	2023-02-17 10:13:18	440	1	67209	26	7305	1	12605	5	18429	6	1177	4	7825	3	5721	1	2978	7	3714	3	30492	2	7692	1	11641	5	2236	5	3660	4	750	5	8044	5	5	4	5	5	4	4	19525	4	5	4	5	5	4
evo88nvM	2023-02-17 10:06:17	2023-02-17 10:13:03	406	0	11792	23	1658	0	819	5	1576	3	1361	4	6315	4	3496	0	1732	4	2172	5	6944	6	26729	2	9173	5	5805	5	7259	4	1323	202	9299	4	5	3	4	5	4	5	15802	4	5	4	5	4	5
e5mqqrne	2023-02-17 10:05:52	2023-02-17 10:13:01	429	1	185523	24	3779	1	3669	5	1339	3	2204	5	2414	4	2581	0	1414	6	2073	5	15156	2	5722	0	25294	4	6973	5	1484	2	3798	4	2149	4	5	5	4	4	5	5	18712	5	5	4	4	4	5
MgWRRg5M	2023-02-17 10:06:40	2023-02-17 10:12:50	370	0	981	28	1912	1	998	4	1068	3	1339	4	2461	4	8303	1	1620	6	2451	1.5	29596	0.5	87204	2.5	54925	5	4678	4	2767	3	2468	2	28667	4	5	3	4	5	4	5	46875	4	5	4	4	5	4
LwRqqZq7	2023-02-17 10:06:33	2023-02-17 10:13:18	405	1	46266	56	1910	1	17965	5	16617	5	4444	4	7142	3	5905	1	2312	6	1837	3	34326	2	13156	1	1709	5	4488	5	911	4	945	4	12652	5	4	5	4	5	5	4	24199	5	4	4	5	5	5
ekz559dL	2023-02-17 10:05:39	2023-02-17 10:12:49	430	0	775	29	178527	1	382	4	955	3	1435	2	3954	1	6046	0	1027	5	733	8	12873	8	2879	2	3532	5	1390	4	1368	3	2897	6	2123	4	5	4	5	4	5	4	8953	4	5	4	5	4	5
7YWYYAxe	2023-02-17 10:05:22	2023-02-17 10:12:47	445	0	1475	22	4674	1	2273	5	1030	3	3093	5	5110	4	6109	0	3125	6	9210	2	159720	8	54771	2	27145	5	16846	5	1860	3	1976	4	5727	5	4	4	5	4	5	4	21306	4	3	4	5	5	4
LVb33GPL	2023-02-17 10:06:38	2023-02-17 10:12:33	355	0	1251	52	3630	1	1459	5	2128	5	2342	1	3409	3	15277	0	5311	6	4437	2	20003	1.5	20459	0.5	11530	5	16890	4	2210	4	2208	5	4845	4	5	4	4	5	4	4	27701	4	5	5	4	5	4
MoVYYOKe	2023-02-17 10:05:17	2023-02-17 10:12:34	437	0	1152	27	3711	1	2161	5	858	3	1782	6	3532	2	2276	0	4786	6	2239	2.5	96916	2	24713	0.5	14276	5	6384	5	2479	4	1520	4	4854	4	4	5	4	5	5	4	16137	5	4	5	4	5	4
MW566GJL	2023-02-17 10:06:04	2023-02-17 10:12:33	389	1	228757	33	2973	1	1504	6	936	6	1268	5	1509	4	2340	0	17839	8	2268	3	12658	2	2403	0	3277	4	2847	4	1739	3	1532	202	6276	4	5	4	5	4	5	4	13736	4	5	4	5	4	4
7lVmZ6Je	2023-02-17 10:05:44	2023-02-17 10:12:26	402	0	24866	35	2013	1	12709	5	1512	5	7439	6	2177	4	9883	0	2601	6	8545	3	7854	2	1833	0	30815	5	4064	5	6226	3	1046	4	16917	4	5	4	4	5	4	5	17327	4	5	4	5	4	4
7jVlZbO7	2023-02-17 10:05:15	2023-02-17 10:12:25	430	1	11542	43	2397	1	1259	4	1784	2	1086	4	5195	4	2063	0	35624	7	2042	4	5719	2	7669	1	7902	4	5061	4	4741	3	1878	2	4955	4	3	2	4	5	2	4	23281	3	4	5	4	5	3
ey42GAEL	2023-02-17 10:05:26	2023-02-17 10:12:20	414	0	3657	25	2295	1	1772	5	974	2	1209	4	4243	4	2784	0	4726	5	5356	8	30237	5	16113	2	23506	5	6673	5	2237	4	1945	2	6319	3	2	2	3	4	1	5	91227	5	4	5	5	4	3
LQJp9EQe	2023-02-17 10:05:27	2023-02-17 10:12:19	412	0	45103	31	1995	1	8543	5	3873	5	4674	6	5341	4	6895	0	5305	6	6538	2	10159	1	15553	0	7254	5	13269	5	1479	4	9441	5	10935	5	5	4	4	5	4	5	25290	5	5	4	5	4	4
ekz5oBdL	2023-02-17 10:05:36	2023-02-17 10:12:17	401	0	30775	32	10721	1	1190	5	7990	5	1753	6	8141	4	3611	0	8937	6	3867	3	21328	2	3427	0	6057	5	24205	5	2809	3	8991	4	5808	5	4	5	4	4	5	4	35230	4	5	4	4	5	4
7XJ19XBe	2023-02-17 10:05:55	2023-02-17 10:12:17	382	1	1116	52	4677	1	1135	4	91915	3	1877	4	12536	3	5884	0	4412	6	2625	6	6928	2	5300	1	3358	5	7185	5	3968	3	3741	202	13853	4	4	5	4	5	5	4	42447	5	4	4	5	5	4
M1wkbgQL	2023-02-17 10:05:44	2023-02-17 10:12:13	389	0	2041	27	1965	1	1572	5	1188	3	1470	6	5509	2	12628	0	17272	3	1961	2	13730	2	5070	1	24024	5	1829	5	1621	3	3192	202	7332	5	5	4	5	5	5	5	16522	5	5	4	4	4	4
7qlrvqGM	2023-02-17 10:06:37	2023-02-17 10:12:13	336	0	73892	28	2107	1	773	5	974	3	1658	5	2334	4	11868	0	1393	5	4349	13	57405	2	8045	1	5097	5	7078	5	2248	4	1324	202	7193	4	4	5	4	5	4	5	15107	4	3	4	5	4	4
ey42GA9L	2023-02-17 10:05:45	2023-02-17 10:12:09	384	1	33613	33	187887	1	595	5	1070	6	5564	4	3674	4	1367	0	4608	8	5265	4	10021	3	7223	1	7024	5	3296	4	1876	5	1394	5	1313	4	5	4	4	5	4	5	11828	4	5	4	5	4	5
ekz5oBAL	2023-02-17 10:05:31	2023-02-17 10:12:07	396	0	110944	26	1735	1	1246	3	1212	4	1317	6	1993	2	2117	0	996	6	626	5	210267	4	1473	1	1769	5	3855	5	820	4	812	4	2406	4	5	4	4	5	4	4	6842	4	5	4	5	5	4
LQJp9E4e	2023-02-17 10:06:43	2023-02-17 10:12:06	323	1	1460	30	2550	1	594	5	1691	3	2278	5	3605	4	6761	0	4747	7	6079	10	11527	7	10176	0.5	18077	5	7181	5	2170	3	2639	5	11693	4	4	5	4	5	4	4	19061	4	5	4	5	5	4
Mrjw02VM	2023-02-17 10:06:02	2023-02-17 10:12:06	364	0	2266	59	28802557	1	2036	4	2239	2	3747	5	1886	4	2367	0	1599	5	2239	5	9828	2	12299	1	4700	5	2669	5	1481	3	1401	5	7117	5	4	4	5	4	5	4	172800000	5	5	4	4	5	4
7YWY9wme	2023-02-17 10:06:36	2023-02-17 10:12:08	332	1	1170	31	1866	1	23192	5	1638	2	1522	5	1819	4	6274	0	871	4	1887	9	8111	5	4957	0	2603	5	1726	5	1111	3	1421	2	3347	5	4	5	5	4	5	5	10177	4	5	5	5	4	5
M1wkbgBL	2023-02-17 10:05:57	2023-02-17 10:12:03	366	0	131708	30	2600	1	652	5	1477	3	1793	4	3271	4	4432	1	2972	4	3789	2	7803	3	4432	1	2669	5	4071	5	2154	3	2195	5	3393	5	4	4	5	5	4	4	10673	4	4	5	4	4	5
Lm06vYK7	2023-02-17 10:06:38	2023-02-17 10:12:01	323	0	2240	34	2337	1	1619	5	2094	6	5784	4	4864	2	4850	0	2077	4	7820	3	8216	2	5786	1	11288	5	10262	5	1076	4	3504	202	12831	4	4	5	4	5	4	5	17548	4	5	4	4	5	4
7BPpJYje	2023-02-17 10:05:25	2023-02-17 10:12:02	397	0	46838	26	3068	1	1242	5	1260	4	2369	5	3031	2	2857	0	1458	6	1700	5	45800	4	2227	0.5	4747	5	3050	5	1489	4	1175	4	3297	3	4	4	4	3	4	2	13034	3	4	5	4	5	3
MZbXDdjM	2023-02-17 10:06:36	2023-02-17 10:11:57	321	0	23759	46	2574	1	7523	5	1620	6	6693	5	5325	4	4296	0	2453	5	6221	3	9694	2	8402	0.5	7385	5	5093	4	2494	3	3651	202	8848	4	4	5	4	5	4	4	29146	4	4	5	5	4	4
ePJNGrr7	2023-02-17 10:06:30	2023-02-17 10:12:00	330	0	5111	25	2863	1	2063	5	1803	3	3920	4	4505	4	7883	0	3153	5	1506	5	13471	5	10580	0	1769	5	4304	5	9350	4	2802	4	4411	4	3	2	2	1	3	1	46129	4	5	3	4	2	4
LGlp9Pwe	2023-02-17 10:05:56	2023-02-17 10:11:55	359	0	2232	43	5301	1	5496	5	2617	3	2397	4	12007	3	6309	1	7886	7	3910	1	73622	1	26789	1	5043	4	13007	4	5726	3	4547	202	7199	5	4	4	4	4	5	5	22148	3	4	4	4	5	4
MW569gXL	2023-02-17 10:07:46	2023-02-17 10:13:22	336	1	1088	23	1924	1	988	5	1646	1	1686	1	8025	4	12704	1	740	4	2992	2	6777	1	4213	1	5843	5	3774	5	3390	3	2020	4	15619	4	4	4	5	4	4	4	16679	4	4	4	5	5	4
eEQpJoWe	2023-02-17 10:05:37	2023-02-17 10:11:54	377	0	1883	42	3861	1	796	4	1685	2	1637	4	10735	3	7411	0	1841	3	5059	2	17183	1.5	24920	0.5	25312	5	6352	4	3056	3	3229	202	30482	5	5	4	4	4	5	4	28610	4	3	4	4	5	4
L0XwVdyL	2023-02-17 10:06:37	2023-02-17 10:11:52	315	1	44342	40	2522	1	1260	5	2620	2	1789	4	2609	4	4168	0	2759	6	2179	4	7613	3	5600	1	13297	5	13909	5	11347	5	1236	6	7109	5	5	4	4	4	4	5	60516	5	5	4	4	5	5
ep5XoZwM	2023-02-17 10:05:39	2023-02-17 10:11:47	368	0	1082	28	2196	1	1426	6	1377	4	1371	6	1840	3	3542	1	2012	7	2984	4	5576	3	9821	0	12166	5	6054	5	1878	5	2686	2	11436	5	5	5	4	5	5	4	12718	5	5	4	4	5	5
7awqv3re	2023-02-17 10:06:37	2023-02-17 10:11:42	305	0	1516	35	178130	1	219	5	1101	3	916	5	1142	4	2047	0	596	4	1226	8	2458	6	3353	0	2810	5	1512	5	1677	3	727	2	1420	2	1	1	1	1	1	1	7055	5	4	5	5	5	4
7jVlZzl7	2023-02-17 10:05:26	2023-02-17 10:11:41	375	1	5663	30	4184	1	1419	5	1473	4	2106	5	1968	3	3765	0	1869	4	4728	3	37322	2	8350	0.5	19453	5	7171	5	6183	4	3203	4	13718	4	5	4	2	4	2	4	35482	4	5	4	4	1	1
LQJp9w4e	2023-02-17 10:05:45	2023-02-17 10:11:30	345	0	4506	26	2301	1	2064	3	1414	1	4625	4	5905	4	5739	0	4566	5	8402	5	14051	2	7991	0.5	18540	5	19868	5	2837	3	3018	202	5280	4	4	4	3	3	4	3	28497	4	4	4	3	4	4
ey42GX9L	2023-02-17 10:06:37	2023-02-17 10:11:31	294	0	78916	23	1325	1	833	4	1821	3	1163	5	1517	2	7912	0	3818	7	5875	3	7199	2	5615	1	8511	5	9947	4	2030	3	7647	4	5282	5	4	5	4	4	5	5	11914	4	5	4	5	5	4
LwRqG1v7	2023-02-17 10:06:08	2023-02-17 10:11:28	320	0	7211	26	2509	1	1008	5	1612	3	9208	4	2523	1	14386	1	1668	6	1823	2	8583	1	22229	1	15640	5	8309	5	3007	4	838	4	7134	4	5	4	5	4	5	4	24139	5	4	3	4	5	4
M1wkbnBL	2023-02-17 10:05:31	2023-02-17 10:11:23	352	1	1468	33	3338	1	1930	5	1905	3	2154	4	7504	4	6394	0	1433	3	7850	3	17210	1	19998	0	2798	4	17465	5	5384	3	2484	5	7324	1	2	2	1	1	2	1	29460	4	5	5	5	4	2
7BPpJEje	2023-02-17 10:06:07	2023-02-17 10:11:20	313	1	1425	28	2931	1	699	5	1556	2	1367	6	5728	1	7879	0	6229	5	2931	10	20606	5	8802	3	17833	5	15094	4	4156	4	1122	202	1517	4	5	4	4	4	4	5	20256	4	4	4	4	4	4
e3EyVjE7	2023-02-17 10:06:43	2023-02-17 10:11:18	275	1	1479	36	1508	1	2611	5	1213	6	1990	4	6382	4	3795	0	2103	6	5076	8	10187	5	6905	2	10948	5	2546	5	3151	3	3970	5	5805	4	4	3	3	4	3	3	35506	4	3	3	4	3	3
7KgpGmv7	2023-02-17 10:06:18	2023-02-17 10:11:17	299	1	2798	32	28820693	0	28803507	5	2410	4	2332	4	3886	2	28815478	1	7849	6	28807153	2	115200000	1	2601	1	2794	3	2774	4	4240	3	28803054	202	12393	5	4	4	4	4	4	4	230400000	4	5	5	4	4	4
eb9gAxkL	2023-02-17 10:05:43	2023-02-17 10:11:16	333	0	2735	30	5857	1	1786	5	1468	3	4212	4	7302	4	3281	0	1362	6	924	3	41690	2	4593	1	3530	5	7343	5	1719	4	1538	4	3742	5	4	4	3	5	4	5	17769	4	5	3	4	4	5
ePJNGQr7	2023-02-17 10:06:17	2023-02-17 10:11:15	298	0	2409	28	2968	1	1219	5	1219	2	1622	5	2785	4	5015	0	1540	5	6574	5	17891	3	9950	0	4971	5	6963	5	2496	5	1262	202	5726	4	4	4	3	3	3	4	37337	4	5	4	2	4	4
MZbXDjjM	2023-02-17 10:05:38	2023-02-17 10:11:14	336	1	1495	21	2723	1	1243	3	2667	1	1612	2	9881	4	2687	0	3287	5	7415	8	6538	6	13119	1	4010	5	14785	5	1810	3	3128	4	4593	4	3	3	2	2	2	3	92306	4	4	3	4	5	5
LVb394pL	2023-02-17 10:06:39	2023-02-17 10:11:14	275	0	1129	50	3032	1	1252	5	1726	2	14846	5	4203	4	4051	0	3868	6	4538	8	9442	8	10829	10	16888	5	2432	5	2303	4	2183	4	6739	5	4	4	5	4	5	5	28439	4	5	4	4	5	4
eEQpJPWe	2023-02-17 10:05:21	2023-02-17 10:11:01	340	0	90804	32	1563	1	1176	5	1006	3	1154	6	963	4	2716	0	1558	6	1137	3	6310	2	1371	1	4160	5	2167	4	1370	3	1664	4	1439	4	5	4	3	4	5	4	10376	4	3	4	5	4	5
LGlp9bwe	2023-02-17 10:05:25	2023-02-17 10:11:12	347	1	2243	24	35816	1	1131	5	873	2	8022	4	2846	2	2411	0	958	3	1233	5	22716	2	24117	0.5	4861	5	4159	5	2988	2	1890	202	15854	4	4	5	3	5	4	4	28576	4	5	4	4	4	3
M9KdJpkL	2023-02-17 10:05:34	2023-02-17 10:11:08	334	0	1296	32	3562	1	1815	3	1222	3	1667	3	2498	4	2880	0	5114	6	3449	3	7593	2	2636	1	5677	4	3585	5	1898	4	1726	202	4050	4	3	4	4	5	4	4	14113	4	5	4	5	4	5
ep5XobwM	2023-02-17 10:07:00	2023-02-17 10:11:06	246	1	102140	28	3072	1	1151	5	1222	5	1289	5	1548	3	1246	0	870	7	3779	5	6422	2	2572	1	10471	5	3603	5	1116	4	1105	5	4833	5	4	4	5	5	4	4	37685	4	5	5	4	5	4
LOgp9kdL	2023-02-17 10:05:50	2023-02-17 10:11:03	313	0	1936	22	2101	1	2217	5	1119	1	1736	3	6904	3	2896	0	6019	5	5537	4	9557	3	7133	1	8778	5	4573	5	1318	4	2237	202	7606	4	5	4	5	5	4	5	12028	4	5	4	4	5	4
7lVmZoqe	2023-02-17 10:05:16	2023-02-17 10:10:58	342	0	1209	29	3825	1	570	5	1302	3	1678	4	14637	4	4291	0	3124	6	47367	4	42825	2	11647	1	5257	5	4552	5	8160	4	958	202	3458	5	4	4	4	4	5	4	27380	4	5	5	5	4	4
7jVlZGl7	2023-02-17 10:05:33	2023-02-17 10:11:00	327	1	1793	56	3705	1	2030	4	1682	3	3328	4	3041	3	5535	1	1479	6	10066	2	10180	1.5	14534	4	15220	5	7161	4	3408	4	2675	4	9318	5	4	4	4	4	4	5	35702	4	5	5	4	4	4
enD1vPd7	2023-02-17 10:05:31	2023-02-17 10:10:54	323	1	1540	20	2527	1	1245	5	1623	1	3173	5	3818	4	2149	0	2171	6	3910	5	12893	2	8940	0	6785	5	10806	5	1336	1	1769	4	5820	3	2	2	2	2	3	1	43107	4	3	4	2	4	4
e4g8V5qL	2023-02-17 10:05:30	2023-02-17 10:10:51	321	0	99167	32	1746	1	1403	5	506	4	1838	5	2890	3	1020	1	1644	6	719	6	3929	4	146857	1	3229	5	1407	5	1860	4	652	4	1279	4	5	5	4	5	5	4	6013	4	5	5	4	5	5
M2pQVaAL	2023-02-17 10:06:31	2023-02-17 10:10:53	262	0	193837	31	6009	1	1271	5	1335	5	1329	4	1285	4	926	1	373	7	787	5	2967	3	1076	2	1455	5	1261	4	1035	5	755	2	880	4	5	4	4	3	4	5	5126	4	5	4	5	4	4
7qlrvmGM	2023-02-17 10:05:42	2023-02-17 10:10:52	310	0	133199	30	7163	1	875	5	2034	5	3700	1	4333	2	2324	0	1801	7	6678	3	4072	2	3381	4	3813	5	2427	4	1946	4	2985	202	2999	5	4	4	4	3	5	4	17638	5	4	5	4	4	5
Lm06vZK7	2023-02-17 10:06:22	2023-02-17 10:10:42	260	0	2057	31	2202	1	13837	5	1978	3	1154	4	2185	3	2849	0	1305	4	6986	15	12604	1	3274	1	5069	5	3679	4	1502	3	2841	202	3052	4	4	3	4	4	4	4	23798	4	4	4	4	4	3
Mrjw0l6M	2023-02-17 10:05:19	2023-02-17 10:10:38	319	0	1491	56	162962	1	1510	5	562	3	944	6	1044	3	1325	0	1106	7	797	4	2227	2	776	1	1603	5	2376	4	512	3	1309	4	1220	4	5	4	3	5	4	5	8150	4	3	4	5	4	5
7XJ19GGe	2023-02-17 10:06:44	2023-02-17 10:10:36	232	1	1535	26	1449	1	1777	3	1129	5	1705	6	4442	1	3788	0	1976	5	3671	5	4398	3	3416	2	1680	5	6876	5	1981	4	2225	4	6167	4	4	5	3	3	4	4	25820	3	4	3	4	5	5
M1wkbVOL	2023-02-17 10:06:40	2023-02-17 10:10:36	236	1	1232	25	1726	1	356	5	5547	3	1093	5	12578	3	11242	0	1920	7	2808	3	16596	5	8326	1	3898	4	5629	5	2586	4	1010	5	7214	5	5	4	5	5	4	5	23407	5	4	5	5	4	5
7BPpJgne	2023-02-17 10:06:31	2023-02-17 10:10:30	239	0	1451	29	3255	1	4097	5	1274	3	1319	5	7699	3	1994	1	959	7	3353	8	5512	5	3469	0.5	4398	5	3306	5	900	5	896	4	2055	5	5	4	5	4	5	5	11662	5	4	5	5	5	5
MD3pJ49e	2023-02-17 10:05:37	2023-02-17 10:10:29	292	1	19407	23	6354	1	1971	5	1848	2	2573	4	3318	3	6234	1	2882	6	1524	3	9982	5	5919	1	3467	5	7134	5	3869	4	1535	4	8688	5	4	4	5	4	5	5	19322	4	3	4	4	5	4
eb9gAXlL	2023-02-17 10:05:31	2023-02-17 10:10:29	298	0	4907	28	1625	1	687	5	847	3	1020	5	6941	3	89798	1	522	6	1081	4	3289	2	2951	2	4923	5	6677	5	1620	4	2685	4	3119	5	4	5	4	5	4	5	7321	5	5	4	5	5	4
7KgpG3K7	2023-02-17 10:06:07	2023-02-17 10:10:31	264	1	1203	36	2965	0	1791	6	5614	6	1992	5	2174	2	5447	1	1995	4	12320	7	16936	3	13776	0.5	12232	5	4623	5	2790	4	1594	4	9448	5	4	4	5	4	4	5	18056	5	4	4	5	4	4
MoVYvRWe	2023-02-17 10:05:43	2023-02-17 10:10:30	287	0	3276	19	1959	1	1268	4	1681	1	1119	3	10789	4	10116	0	3110	1	7194	12	11891	10	13236	1	9100	5	4789	5	2701	2	4378	202	9051	5	5	5	5	5	5	4	27677	4	3	4	5	4	4
MZbXDo1M	2023-02-17 10:05:23	2023-02-17 10:10:28	305	1	2868	24	3614	1	320	6	1423	3	1375	4	1847	4	3629	0	1354	3	1302	20	7541	12	6870	5	3482	5	2437	5	2399	4	1403	4	6529	5	4	5	4	4	4	4	9090	4	5	4	3	5	5
ePJNGpX7	2023-02-17 10:05:34	2023-02-17 10:10:29	295	0	7352	28	1503	1	799	5	949	3	1070	5	24289	3	1787	1	761	6	11562	4	68248	2	997	2	973	4	19577	5	1856	3	1225	5	1702	4	5	4	5	4	5	5	5985	4	5	4	5	3	5
LGlp9Rke	2023-02-17 10:06:03	2023-02-17 10:10:26	263	0	21912	32	1967	1	494	5	1273	2	9059	5	3342	3	5878	0	1651	4	15834	3	9868	2	4926	1	9108	5	2980	4	2079	5	1481	4	5196	4	5	4	3	4	5	4	18572	5	4	4	5	5	4
eEQpJd4e	2023-02-17 10:05:55	2023-02-17 10:10:22	267	1	3148	51	4872	1	2487	5	1275	4	2584	4	1559	4	1444	1	1291	6	11164	2	6747	1	5427	2	13892	5	3508	5	2743	4	2685	4	6128	5	4	5	4	4	5	4	14874	4	5	4	4	5	5
eNGp9vBM	2023-02-17 10:06:07	2023-02-17 10:10:19	252	1	28801573	25	28801419	1	1985	5	1277	3	1245	3	2371	4	3307	1	6333	7	7167	9	10472	5	3391	1	6677	5	11273	5	1412	3	2468	5	6563	4	4	3	1	2	2	3	288000000	4	5	5	5	4	4
MRJp9N5M	2023-02-17 10:05:48	2023-02-17 10:10:08	260	0	1444	29	2270	1	1242	5	2894	2	1782	1	2505	4	5675	0	1925	5	7305	8	25670	2	2479	1	5422	5	3526	5	3818	2	1464	202	6068	5	1	5	5	5	5	5	19446	5	5	5	5	5	5
7jVlZgo7	2023-02-17 10:06:03	2023-02-17 10:10:09	246	1	1327	26	1745	1	6623	5	1309	4	1606	4	2978	4	8692	1	3654	6	5193	7	12785	3	7594	1	10284	5	3211	5	2645	3	2534	202	8299	4	4	3	2	3	3	2	23333	4	3	4	5	4	5
MdW49wXe	2023-02-17 10:05:27	2023-02-17 10:10:05	278	1	1206	22	2311	1	987	5	1295	4	1309	6	14294	2	25144	0	1926	8	11522	6	5321	5	8363	2	6027	5	3631	5	2837	3	3444	202	3868	4	4	4	5	4	5	4	16994	4	5	4	4	5	4
e4g8VP6L	2023-02-17 10:06:06	2023-02-17 10:10:03	237	0	1407	19	3509	1	1153	5	1033	1	1230	1	1888	4	10872	1	1486	6	3962	8	6542	8	5369	0.5	7126	5	3695	5	1148	3	1350	202	5496	5	5	4	4	5	5	3	25357	4	3	4	3	4	4
7XJ19NGe	2023-02-17 10:05:39	2023-02-17 10:09:50	251	0	1802	19	4348	1	1072	5	2284	1	2213	6	2379	3	2962	0	1988	6	3405	5	12454	4	9371	0	6205	5	2888	5	1695	4	2030	2	4677	2	4	3	2	3	4	3	41811	4	4	4	4	4	4
MoVYvgWe	2023-02-17 10:06:10	2023-02-17 10:09:38	208	1	132149	31	1786	1	965	5	750	5	1332	4	1416	4	1017	1	452	6	1280	5	4739	3	4007	2	3435	5	2350	5	1177	5	780	2	2080	4	4	4	3	4	5	4	4428	4	5	4	3	4	5
MZbXD91M	2023-02-17 10:05:53	2023-02-17 10:09:39	226	0	3340	28	2311	1	1089	4	1857	3	1593	4	5079	3	13121	0	2304	7	4852	5	7196	3	6971	2	4698	5	4529	5	2080	4	1902	4	5880	4	4	3	4	4	5	4	25874	4	4	5	4	4	5
evo8GaXM	2023-02-17 10:05:12	2023-02-17 10:09:31	259	0	1377	23	2364	1	999	4	1136	3	1250	4	3733	3	7092	0	2144	4	2411	1	16310	3	15132	1	8250	5	3301	5	1865	3	1902	2	4582	5	4	4	3	4	4	4	41645	4	4	4	4	5	4
LOgp9aAL	2023-02-17 10:05:47	2023-02-17 10:09:30	223	0	40114	20	2974	1	935	5	1148	3	1163	4	1694	4	3606	0	1383	6	1596	5	18305	2	6133	1	3737	5	2543	5	2195	4	1180	5	3085	4	3	3	2	4	4	3	16722	4	5	5	5	4	4
MRJp9O5M	2023-02-17 10:05:42	2023-02-17 10:09:26	224	0	1564	28	2300	0	1173	6	2371	3	1990	3	4517	2	13386	1	1960	6	1885	5	4834	4	10264	2	3728	5	3668	5	1909	4	1445	202	3745	4	3	4	3	5	4	5	21936	4	3	5	4	5	3
enD1vqa7	2023-02-17 10:05:27	2023-02-17 10:09:26	239	0	21232	30	17609	1	1487	5	727	5	1890	5	1703	3	26188	1	17779	6	855	5	49367	3	8118	0.5	10303	5	2056	5	1114	4	1015	4	8391	4	5	4	4	5	4	5	7051	4	5	4	4	5	4
7qlrv4lM	2023-02-17 10:05:53	2023-02-17 10:09:24	211	1	2064	55	2674	1	1597	5	1325	5	3152	5	9872	3	7150	0	1613	6	7947	10	13013	5	7405	1	7743	5	4559	5	3832	4	1651	4	4970	4	3	4	4	5	5	4	17230	4	5	3	4	4	4
ekz5oXBL	2023-02-17 10:06:43	2023-02-17 10:09:18	155	0	1333	22	1755	0	1016	5	1286	1	1083	3	2483	2	1985	1	954	6	3049	6	5301	5	3767	0	6224	5	2711	5	2397	5	880	202	3466	4	4	3	3	3	4	4	16345	4	4	4	5	4	2
Mrjw0q6M	2023-02-17 10:05:34	2023-02-17 10:09:18	224	1	2327	22	2707	1	735	5	1180	2	4928	4	4704	3	3876	0	3791	6	5755	5	8581	4	8858	1	8028	5	3471	5	1734	3	2459	202	6168	5	4	4	4	4	5	5	25431	5	3	5	5	5	4
7XJ19xwe	2023-02-17 10:05:39	2023-02-17 10:09:08	209	0	1195	46	1863	1	530	5	2025	1	1010	5	1952	3	2017	0	1204	6	10178	4	7682	3	3697	0.5	10093	5	2803	5	1979	2	2276	2	3979	4	4	4	4	4	3	3	16219	4	4	5	5	5	5
7BPpJ6pe	2023-02-17 10:05:14	2023-02-17 10:09:03	229	0	14890	24	1579	1	1710	5	962	3	1682	5	2338	4	5664	0	2060	6	2382	8	4264	4	8450	0.5	9123	5	3955	4	2819	3	1439	202	5806	4	3	4	3	3	4	4	32865	4	3	4	5	4	4
7KgpG8G7	2023-02-17 10:05:42	2023-02-17 10:09:00	198	1	5680	28	3017	1	1392	5	1101	4	2836	4	5419	3	4637	0	1739	4	7364	21	9326	3	10036	0.5	11234	4	5330	4	2811	2	1989	4	3443	3	3	3	2	2	3	3	20224	4	4	4	4	4	3
MZbXDJyM	2023-02-17 10:06:31	2023-02-17 10:08:56	145	0	2566	21	28803632	1	1381	3	1816	3	2004	1	2214	3	3252	0	2294	5	1343	8	4403	8	2902	2	5280	5	3667	4	5953	2	1727	4	28805021	5	5	2	4	5	4	5	172800000	5	4	4	4	5	4
Lzz4Ga8L	2023-02-17 10:05:16	2023-02-17 10:08:53	217	0	1343	39	2634	1	1317	5	1230	2	1782	5	2055	1	2204	0	1167	5	8205	6	3490	3	9989	1	5339	5	4300	5	1572	3	2590	4	4382	4	4	4	5	5	4	4	16498	4	4	5	5	4	4
ep5Xo3BM	2023-02-17 10:05:21	2023-02-17 10:08:52	211	0	1279	20	3273	1	1113	5	2155	2	5225	6	16469	3	5856	0	3135	6	1539	3.5	9730	2.5	10494	0	6162	5	4744	4	1574	2	3470	202	5578	4	4	4	3	3	3	4	20006	4	4	4	4	5	4
e5mqVpye	2023-02-17 10:05:56	2023-02-17 10:08:42	166	0	1209	21	2217	1	1119	5	1592	1	934	5	4371	3	5177	0	3149	4	3939	8	6685	3	5575	2	2939	5	6716	5	1250	3	2125	202	2498	4	3	4	3	3	4	4	13489	4	4	5	4	4	4
e4g8VdJL	2023-02-17 10:05:40	2023-02-17 10:08:37	177	0	1848	20	1619	1	716	5	1740	1	3072	3	3846	3	2139	0	2632	5	4232	3	9418	1.5	7076	3	8482	5	7029	4	2235	3	2114	202	6391	4	4	3	3	4	4	4	18386	4	4	4	4	4	4
ey42G8nL	2023-02-17 10:05:21	2023-02-17 10:08:32	191	1	1198	22	2933	0	3103	5	3868	2	1404	1	6058	4	4622	0	3197	6	2299	7	7812	4	3700	0.5	10082	5	2747	5	1962	4	1261	4	6642	5	4	5	4	5	4	5	28080	5	4	4	4	5	5
LQJp9kYe	2023-02-17 10:05:30	2023-02-17 10:08:28	178	1	1924	29	1802	1	2315	5	4256	5	2274	4	2123	3	1610	0	1264	3	2124	4	4732	3	9253	0.5	7443	5	3338	5	916	2	1920	4	11811	4	4	3	3	4	4	5	17877	4	4	5	4	5	4
LVb39gaL	2023-02-17 10:05:20	2023-02-17 10:08:13	173	1	67565	31	2201	1	519	5	1440	5	1732	4	5132	4	1496	1	815	6	2328	2	4724	2	4187	3	2405	5	1891	5	1923	5	1161	2	5343	4	4	4	5	4	4	4	8959	5	4	5	4	4	5
MW5692PL	2023-02-17 10:05:15	2023-02-17 10:08:11	176	0	966	30	28802003	1	601	5	2079	3	1437	5	2039	3	28807249	1	1239	7	2518	6	6798	5	7105	1	5403	5	4868	5	1208	4	1995	202	86412100	5	4	5	4	4	5	5	172800000	4	4	5	5	5	5
ey42G1GL	2023-02-17 10:01:34	2023-02-17 10:07:44	370	0	14950	18	2797	1	1015	4	1598	1	2813	3	27270	3	16159	0	1877	5	7092	5	21357	1	5295	0	12479	5	5879	2	3573	1	2071	202	6430	4	4	4	4	3	4	1	44704	4	3	3	3	4	4
M66gVk3M	2023-02-17 10:01:30	2023-02-17 10:07:40	370	1	1918	27	2973	1	1744	4	1479	2	3056	2	24416	3	8757	0	3058	3	5329	3	5776	2	8607	0	10897	5	5357	5	3289	1	1975	202	9032	4	3	4	4	3	5	5	47604	5	2	5	5	5	5
MoVYvWBe	2023-02-17 09:58:09	2023-02-17 10:03:44	335	0	1677	24	3041	1	1208	6	3091	1	9084	5	4796	2	3757	0	1052	4	16491	3	11344	1.5	16715	1.5	8834	5	11268	5	3751	3	2367	202	9895	5	4	4	3	4	4	3	33517	5	5	4	3	4	4
e4g8Vo1L	2023-02-17 09:59:20	2023-02-17 10:03:14	234	1	4695	20	3461	1	1348	5	1344	1	2571	4	4429	4	2067	0	2038	4	7049	8	12373	5	6109	0.5	9153	5	2917	5	1713	2	2632	202	6411	4	2	1	2	2	2	1	20518	4	3	4	4	4	4
MJgpJ8B7	2023-02-17 09:58:53	2023-02-17 10:01:59	186	0	3823	23	3810	1	1855	5	1335	2	1974	5	2954	3	5181	1	879	5	5255	6	7509	5	6247	0	5186	5	2652	5	2202	5	2005	5	3208	4	4	4	4	4	4	4	16357	4	4	5	4	5	5
MZbXDmqM	2023-02-17 09:47:35	2023-02-17 09:58:28	653	0	2826	37	5716	1	1768	3	3090	3	2375	4	15802	4	6438	0	3586	7	13377	4	188044	4	53380	2	26756	5	4202	5	4273	2	5962	4	14813	5	5	4	4	4	4	5	47345	4	2	4	4	5	4
LwRqGEp7	2023-02-17 09:50:05	2023-02-17 09:55:36	331	0	3280	27	2633	1	1605	5	1975	4	2717	6	2187	3	9482	0	4131	4	5851	4	7146	5	5300	1	9158	5	5710	5	2878	3	2043	202	4660	3	3	3	3	3	4	3	28139	4	4	4	4	4	3
ey42GEVL	2023-02-17 09:50:36	2023-02-17 09:54:52	256	0	1535	21	2181	1	1221	5	1809	1	1329	1	3325	4	2348	0	1718	6	5882	10	24244	8	5887	1	6179	5	4189	5	3555	1	1738	2	4103	3	3	2	3	4	4	4	28814	4	4	4	4	4	4
7KgpG167	2023-02-17 09:48:36	2023-02-17 09:53:33	297	1	3735	23	5939	1	4397	5	3246	3	1719	6	2644	4	2930	1	1521	7	7978	3	9480	3	6630	1	4585	5	2986	5	6608	4	3096	4	9050	4	3	3	3	2	3	2	36429	4	4	4	4	5	5
ePJNGk97	2023-02-17 09:49:18	2023-02-17 09:53:18	240	0	1886	24	2757	1	1062	5	1451	3	2710	5	2678	4	12559	0	1437	4	3875	8	6804	7	11475	0	9625	5	6310	4	2623	4	1736	2	4309	4	4	3	3	4	3	3	21492	3	4	3	3	4	4
Lzz4G65L	2023-02-17 09:48:33	2023-02-17 09:52:41	248	1	1877	23	4888	1	603	3	1209	3	2414	1	7667	3	1195	0	2137	6	2207	13	7656	6	9817	2	6328	5	3447	5	3068	3	3081	6	3864	3	3	3	2	3	3	3	25412	5	5	3	3	5	4
MW5694rL	2023-02-17 09:47:20	2023-02-17 09:52:39	319	0	1615	25	9164	1	1584	5	2293	4	2492	6	10316	4	9560	1	4708	8	3117	4	12047	2	7403	2	11669	5	4648	4	4958	5	2388	4	11550	4	4	3	3	4	3	5	39004	5	4	4	5	5	4
eNGp9rrM	2023-02-17 09:48:42	2023-02-17 09:52:28	226	0	3318	20	2372	1	845	5	1429	1	1500	6	6048	2	3286	0	1908	4	3995	5	8757	3	6141	0.5	6988	5	2481	5	1910	1	1464	2	3270	4	4	4	3	3	2	3	23189	5	3	3	4	5	5
ep5XodXM	2023-02-17 09:45:26	2023-02-17 09:52:07	401	0	3256	21	5459	1	924	5	2541	1	1094	3	11090	3	9456	0	2296	3	6207	9	49825	8	20445	1	20674	5	6462	5	2073	2	2587	2	3046	4	3	4	3	3	2	4	42297	5	3	4	4	5	3
7XJ19dje	2023-02-17 09:45:46	2023-02-17 09:50:08	262	0	1357	27	2732	1	1534	5	1641	2	2293	6	2131	4	1414	0	9170	7	6389	6	24691	3	1284	1	6384	3	4610	5	2361	4	1747	2	11238	4	3	3	2	2	3	3	25983	5	5	3	3	4	4
e3EyVD97	2023-02-17 09:45:59	2023-02-17 09:49:44	225	0	2081	24	3617	1	1268	5	1352	3	2962	4	5181	1	3502	0	4035	5	3020	8	14137	8	9329	1	3751	5	3501	5	1684	3	2009	202	11801	4	3	3	2	4	4	3	25621	4	3	4	4	4	4
MD3pJKGe	2023-02-17 09:46:11	2023-02-17 09:49:29	198	0	50474	22	3991	1	414	5	1785	2	1139	4	2891	3	10125	0	2334	3	5175	5	8288	4	9918	4	2575	5	2874	4	2109	4	1824	4	3471	3	3	3	3	3	3	3	12494	3	3	3	3	3	3
MoVYva6e	2023-02-17 09:46:10	2023-02-17 09:49:33	203	1	1592	21	5151	1	1087	5	2600	1	1182	4	4290	4	7691	0	2037	6	3659	11	5330	5	3246	1	4816	5	3004	5	1969	2	1870	202	4381	3	2	2	2	2	2	2	21556	4	5	3	2	5	4
LVb39zVL	2023-02-17 09:46:32	2023-02-17 09:49:23	171	1	1186	21	5084	1	1173	5	1100	1	1093	4	2321	3	7294	1	2035	6	2391	10	6586	6	5084	0	4253	5	5102	4	1562	3	1784	2	4747	4	4	4	4	4	4	4	12575	4	4	4	4	4	4
MRJpXVQM	2023-02-17 22:28:53	2023-02-17 22:38:14	561	0	68470	33	7938	1	4880	5	1947	6	3884	5	3213	1	4415	0	1917	8	8020	8	7112	6	14902	1	5607	5	4873	5	3368	4	3654	5	3716	4	5	4	5	4	5	4	11853	4	5	4	5	4	5
enD1mrA7	2023-02-17 22:29:11	2023-02-17 22:38:12	541	0	54884	31	3379	1	9854	5	1595	6	3557	5	3426	1	4864	0	1269	8	5509	7	6720	5	16052	1	4280	5	8164	5	5115	4	1933	5	3650	5	4	5	4	5	4	5	11839	5	4	5	4	5	4
7qlrYqKM	2023-02-17 22:29:15	2023-02-17 22:37:22	487	0	47477	32	9275	1	915	5	5085	6	3737	5	3046	1	1432	0	6040	8	819	6	16970	5	2645	2	15663	5	3169	5	1129	4	5935	5	3500	4	5	4	5	4	5	4	19972	5	4	5	4	5	4
eNGpm2RM	2023-02-17 22:19:57	2023-02-17 22:27:52	475	0	2561	32	2474	1	7956	5	1231	6	5718	5	6744	1	1350	0	4338	8	3535	7	9479	5	5756	1	15271	5	4120	5	1879	4	3610	5	3335	4	5	4	5	4	5	4	22347	4	5	4	5	4	5
ep5X13AM	2023-02-17 22:19:54	2023-02-17 22:27:45	471	0	2106	31	8698	1	1632	5	3668	6	2908	5	7320	1	3916	0	1454	8	2302	7	6885	5	14086	1	5890	5	8507	5	4766	4	1419	5	3309	5	4	5	4	5	4	5	14670	4	5	4	5	4	5
7APEamQM	2023-02-17 22:19:55	2023-02-17 22:27:46	471	0	1897	33	6585	1	3591	5	3476	6	2287	5	8139	1	3793	0	1790	8	3200	8	8312	6	10539	2	9216	5	6010	5	4904	4	1423	5	3299	4	5	4	5	4	5	4	13259	5	4	5	4	5	4
MW56y20L	2023-02-17 22:23:21	2023-02-17 22:26:28	187	0	1744	30	2123	1	917	5	1396	6	7276	5	1147	3	1231	0	2092	7	1536	2	3123	1	1346	1	2823	4	1876	4	1263	3	2530	4	2587	4	5	4	4	5	4	4	7945	4	5	4	5	4	4
M66gQkPM	2023-02-17 22:15:32	2023-02-17 22:25:01	569	0	2900	33	12801	1	10209	5	892	6	5629	5	979	1	8066	0	950	8	6206	9	37439	6	5230	2	15817	5	4488	5	3220	4	3381	5	6472	4	5	4	5	4	5	4	27168	4	5	4	5	4	5
L0Xw16mL	2023-02-17 22:15:30	2023-02-17 22:24:34	544	0	4997	31	7549	1	12657	5	3098	6	2778	5	4972	1	4261	0	4241	8	2722	8	28256	6	21156	2	4606	5	9216	5	5526	4	1375	5	5669	5	4	5	4	5	4	5	20323	4	5	4	5	4	5
7APEaz6M	2023-02-17 22:15:33	2023-02-17 22:24:35	542	0	4860	32	12955	1	5774	5	3110	6	2801	5	4364	1	5022	0	4127	8	3806	7	30328	6	16120	2	10333	5	5139	5	5652	4	1478	5	5661	4	5	4	5	4	5	4	19354	5	4	5	4	5	4
7jVlN1O7	2023-02-17 22:14:59	2023-02-17 22:24:25	566	0	2368	30	28803146	1	5677	5	8510	6	57602621	5	9520	3	86403497	0	10966	6	28803999	2	230400000	1	115200000	1	8715	4	33415	5	28802330	3	5270	4	86418416	4	5	4	3	4	4	5	316900000	3	4	3	5	4	3
MRJpX2KM	2023-02-17 22:15:00	2023-02-17 22:24:23	563	1	11615	33	2636	1	979	5	1238	6	8465	5	2550	3	10066	0	4807	7	8377	2	77969	1	1681	1	3037	4	4812	5	8337	3	863	4	17382	4	5	4	3	4	4	5	51248	3	4	3	5	4	3
7YWY2vWe	2023-02-17 20:03:53	2023-02-17 20:11:09	436	1	2114	26	4849	1	1797	6	1965	5	1986	5	5022	3	4293	1	1590	6	33270	8	27355	10	31546	1	9537	5	10141	5	2178	4	2854	4	7985	4	4	3	3	3	3	4	53013	5	4	3	3	5	4
eb9gOdXL	2023-02-17 20:04:30	2023-02-17 20:08:07	217	0	2086	46	1327	1	16994	5	37186	4	9961	4	28949	4	28311	0	19551	6	1323	6	3087	3	1700	2	2200	4	1178	5	1360	4	776	6	1649	5	5	5	5	5	5	5	5024	4	4	5	5	5	5
MdW4vRAe	2023-02-17 20:03:44	2023-02-17 20:06:13	149	0	3115	28	2132	0	1219	6	1208	4	1983	6	969	4	1767	1	1768	6	1663	5	5303	3	2277	4	1668	5	2865	4	1688	3	1232	2	3409	4	4	4	5	4	5	4	27823	4	4	4	5	4	4
LGlpE1pe	2023-02-17 19:33:42	2023-02-17 20:04:42	1860	0	1522518	32	181204	1	1214	6	2023	6	4817	5	4056	4	5482	1	43558	8	1726	6	3593	3	2315	1	1356	3	971	4	1973	3	889	4	1325	4	5	4	3	5	5	5	10087	4	5	5	5	4	5
eEQpZaJe	2023-02-17 19:53:57	2023-02-17 20:02:28	511	1	357699	30	1668	1	607	5	1288	5	1354	5	1340	4	1190	0	877	5	503	5	8068	3.5	1905	0.5	3114	5	2334	5	2657	4	1252	6	26739	4	5	5	4	5	4	4	5904	4	5	5	4	5	4
7awq5VZe	2023-02-17 19:53:56	2023-02-17 19:59:23	327	1	5477	36	3196	1	1274	3	1351	4	3366	2	10460	3	8350	0	2716	5	6658	4	14873	3	9293	1	7390	4	11360	5	1938	4	3498	202	11266	5	4	4	5	4	4	5	21997	4	4	5	4	5	5
LQJprVde	2023-02-17 19:32:56	2023-02-17 19:58:59	1563	0	1474270	31	3602	0	1158	6	1235	7	1434	6	1063	4	1672	0	1607	8	1033	5	4804	2	1967	1	2281	3	1859	5	814	3	928	4	1206	4	5	4	5	4	5	4	5383	4	4	5	4	4	5
Mx9g44l7	2023-02-17 19:53:30	2023-02-17 19:58:03	273	0	146229	47	3822	1	1199	5	1292	3	1184	6	1696	2	4490	1	743	8	1580	6	5481	20	3982	5	2858	5	8464	5	2908	5	1192	6	7777	4	5	4	4	5	4	4	7338	4	5	4	5	4	4
7lVm11pe	2023-02-17 19:32:53	2023-02-17 19:58:03	1510	1	1322101	30	4883	1	3751	5	2376	3	4813	4	2443	3	2530	0	3891	8	494	1	3217	1	4040	2	3278	5	2548	4	1037	4	2785	202	5283	4	5	4	5	4	4	5	24353	4	4	4	4	5	4
7BPpKK3e	2023-02-17 19:53:53	2023-02-17 19:57:26	213	0	1180	20	2016	1	934	5	1349	1	1181	4	4599	4	6991	0	2581	5	4057	8	13088	2	2225	2	5257	5	2091	4	3638	3	3932	4	3799	3	2	2	2	2	3	3	22450	4	4	4	4	4	4
7KgpWWP7	2023-02-17 19:32:58	2023-02-17 19:57:24	1466	0	1368418	31	1917	1	1142	6	1339	7	1101	5	974	2	1262	1	2675	7	1310	7	4088	3	2272	1	1233	4	907	4	1665	3	1878	4	2141	4	5	4	5	4	5	4	5846	4	2	4	5	4	5
M9KdWbzL	2023-02-17 19:33:09	2023-02-17 19:55:36	1347	0	1250082	35	4867	1	2277	6	1794	6	1226	5	2151	3	1497	1	832	9	581	5	3080	3	2047	2	2223	4	958	3	1771	4	1267	5	1192	4	5	4	3	4	5	4	7403	4	5	4	5	4	5
enD1XWN7	2023-02-17 19:48:48	2023-02-17 19:54:44	356	0	206939	35	3536	1	1246	6	1416	4	1097	5	864	2	1181	1	769	6	664	6	3561	4	1234	1	1347	5	1978	4	1860	4	788	5	1105	4	4	4	5	5	4	4	5248	4	4	3	4	4	4
MdW4vjde	2023-02-17 19:44:04	2023-02-17 19:54:44	640	0	8033	35	7958	1	2647	5	6601	5	4133	5	4472	4	3474	0	2811	5	4935	5	28725	3	27188	1	6064	5	34795	5	4060	5	6027	4	4166	5	4	5	4	4	5	5	57674	4	5	4	4	5	5
ekz56JzL	2023-02-17 19:44:04	2023-02-17 19:54:28	624	0	8358	35	9112	1	1324	6	6748	6	2272	5	6425	4	3319	0	2657	6	4176	6	29179	2	26987	1	6617	5	35167	5	3853	4	2892	202	7806	5	5	4	4	5	4	5	57188	5	4	4	5	4	5
M1wkWonL	2023-02-17 19:49:54	2023-02-17 19:54:14	260	1	16325	33	1759	1	17397	3	3280	4	3112	4	55736	1	36103	0	944	6	3864	5	7126	2	21515	2	4478	4	4794	5	3679	4	1201	6	3935	4	5	5	5	5	5	5	7600	4	5	4	4	5	4
e3EyWo97	2023-02-17 19:44:04	2023-02-17 19:54:05	601	0	7776	33	5613	1	7075	5	4622	5	4772	5	3708	4	3672	0	2766	5	5063	4	49020	3	3363	1	13758	5	3617	5	34679	5	6352	4	2183	5	5	4	4	5	4	4	59059	4	5	4	5	5	4
7KgpWZ67	2023-02-17 19:33:33	2023-02-17 19:54:01	1228	1	1070559	30	9401	1	1637	5	2133	2	2165	4	3469	3	1820	0	5372	8	1353	1	7476	2	6351	2	5074	4	3505	5	3019	3	897	2	3705	4	5	4	5	4	4	5	10533	3	4	4	5	4	5
eb9gOZdL	2023-02-17 19:44:03	2023-02-17 19:53:59	596	0	50246	36	3605	1	2571	6	1758	6	1678	5	1526	4	2309	0	2158	6	927	6	11684	2	9877	1	26249	5	51674	5	1932	4	1262	4	1974	5	5	4	4	5	4	5	20295	5	5	4	4	5	4
MD3pWoGe	2023-02-17 19:44:10	2023-02-17 19:54:00	590	0	2439	35	5097	1	9398	5	2544	6	6830	5	2084	4	3826	0	2770	6	3630	5	33947	3	15105	1	18861	5	30284	5	4047	4	2805	4	5744	5	4	5	4	4	5	4	59106	5	4	5	5	4	5
LVb38ZVL	2023-02-17 19:44:03	2023-02-17 19:53:53	590	0	49275	34	3861	1	2289	6	2430	6	1504	5	1850	4	1624	0	2118	6	2443	6	11728	2	11680	1	25693	5	49403	4	1809	5	1302	4	2238	4	4	5	4	4	5	5	20210	4	4	5	4	4	5
L0Xwbo0L	2023-02-17 19:32:57	2023-02-17 19:53:46	1249	0	1054855	31	18235	0	1191	6	4488	7	1443	5	1491	4	1596	0	1406	8	1241	5	3203	3	1706	1	9421	3	5269	3	2480	4	1153	4	1368	4	5	4	5	4	4	5	49404	4	5	4	5	4	5
eNGp1ZrM	2023-02-17 19:48:38	2023-02-17 19:53:32	294	0	11847	27	1712	1	844	5	981	4	1284	6	752	4	1027	1	765	5	709	4	2469	2.5	1450	0.2	2595	5	6103	5	1029	4	956	4	1177	5	4	5	5	4	5	5	7089	4	5	5	4	5	4
MJgpWZJ7	2023-02-17 19:45:29	2023-02-17 19:53:29	480	1	92089	35	1995	1	3090	6	2288	4	963	5	1330	2	1462	1	709	6	668	6	44432	5	1906	1	1828	5	1850	5	9056	5	1263	5	1155	4	4	5	4	4	5	4	11001	4	4	4	5	4	5
7awq5Dpe	2023-02-17 19:45:28	2023-02-17 19:53:13	465	0	106397	34	1702	1	953	5	1318	4	854	5	964	4	1413	1	944	6	886	6	67487	4	954	1	1240	5	1352	4	1588	4	745	4	833	4	4	5	5	4	4	4	5677	4	4	5	4	4	4
7YWY2Jwe	2023-02-17 19:48:03	2023-02-17 19:52:41	278	0	2528	32	3770	1	13966	5	1163	4	1223	5	1863	4	1474	1	1093	6	2021	8	16372	5	1067	5	1189	5	1665	5	997	4	1037	5	3874	5	4	5	5	5	4	5	17237	4	5	4	5	4	5
7qlrkx4M	2023-02-17 19:48:04	2023-02-17 19:52:40	276	0	1856	31	7383	1	367	5	1207	5	2877	5	1456	4	1457	1	1040	6	1062	8	14721	5	1134	4	1618	5	2199	5	2662	4	1003	5	11782	5	4	5	4	5	4	5	19666	4	5	4	5	4	5
MZbX4mDM	2023-02-17 19:45:33	2023-02-17 19:52:11	398	0	66777	35	2096	1	1249	6	1548	5	1093	5	1355	3	1331	1	934	7	6869	7	34818	5	1544	1	1989	5	3243	5	2244	4	601	5	968	4	4	4	5	4	4	4	11496	4	4	3	4	5	4
eEQpZrAe	2023-02-17 19:33:15	2023-02-17 19:52:03	1128	1	65920	29	1635	1	1571	5	4559	5	6263	5	10801	4	2626	1	3433	5	3257	4	685790	3	16097	1	1614	5	2617	5	2035	2	1910	4	3000	5	5	4	4	5	5	5	192057	5	5	4	5	4	5
Lzz4nw1L	2023-02-17 19:41:39	2023-02-17 19:51:52	613	0	175271	31	6631	1	396	6	13428	6	2761	4	2223	3	1938	0	1623	5	1298	5	4660	4	2223	1	3070	5	8704	5	1497	4	1723	5	1692	5	4	5	4	5	4	5	11839	4	5	4	5	4	5
eNGp14RM	2023-02-17 19:41:39	2023-02-17 19:51:53	614	1	175592	31	2097	1	5084	6	13183	6	1794	4	2308	3	2012	0	1484	6	1070	5	4356	4	3967	1	3218	5	7358	5	1367	4	1980	5	1675	5	4	5	4	5	4	5	11495	4	5	4	5	3	5
ekz56ZYL	2023-02-17 19:32:48	2023-02-17 19:51:04	1096	0	646005	33	3885	1	1619	5	1948	2	2135	5	2366	3	4941	0	1182	8	1762	1	272639	3	8732	2	6006	4	4500	4	2551	3	2525	2	2821	4	5	4	5	4	5	4	13480	4	5	4	5	4	5
M1wkW0WL	2023-02-17 19:44:30	2023-02-17 19:50:58	388	0	3367	35	15881	1	13270	6	48641	4	2002	4	5963	3	2223	0	1604	4	4550	3	17030	2	4109	1	2336	4	9439	5	8762	4	1133	202	21943	5	4	4	5	4	4	5	16333	4	4	5	4	4	5
7BPpKq1e	2023-02-17 19:32:46	2023-02-17 19:50:46	1080	0	953006	32	2434	1	907	6	1077	6	1288	5	1170	2	1078	1	1255	8	939	5	25011	2	2499	1	1158	4	2860	4	1248	2	813	4	1022	4	5	4	1	5	4	5	7227	4	5	4	5	4	5
LGlpEn0e	2023-02-17 19:40:20	2023-02-17 19:50:16	596	1	143388	33	28802249	1	1138	5	1098	6	1423	4	1740	4	950	1	982	8	912	3	2536	2	1128	1	932	5	3514	5	2617	4	2597	6	1265	4	5	4	5	4	5	4	172800000	4	5	4	5	4	5
Mx9g4E07	2023-02-17 19:40:51	2023-02-17 19:49:47	536	1	851	26	3928	1	1567	5	1043	3	23429	5	2168	4	953	0	2436	3	4719	3	14138	3	5176	1	1665	5	2968	5	2664	3	1253	4	2135	5	4	4	5	4	5	4	30397	5	5	4	5	5	4
e5mqb08e	2023-02-17 19:44:24	2023-02-17 19:49:30	306	0	1432	38	25061	1	1523	6	1417	4	1412	2	2517	3	1194	0	1642	6	1075	3	3578	2	1875	1	1539	5	1849	5	909	4	901	4	4638	5	4	4	5	4	5	4	7473	5	4	5	5	4	5
MRJpw1DM	2023-02-17 19:40:25	2023-02-17 19:49:24	539	0	213859	29	28802580	1	2324	6	28805169	6	28801504	4	2029	4	1832	1	1048	7	1294	3	4261	2	2180	1	999	5	1629	4	1365	3	1832	6	2034	4	4	4	5	4	4	5	172800000	3	4	5	4	5	4
LQJprQGe	2023-02-17 19:33:50	2023-02-17 19:49:00	910	0	1408	28	14139	1	820	5	5818	3	3023	5	2831	2	3981	0	5645	6	3056	1.5	19460	1	28232	0.5	15060	5	3794	4	25827	2	2341	4	7881	5	4	4	4	5	5	4	39375	4	3	4	5	4	4
ekz568dL	2023-02-17 19:42:29	2023-02-17 19:48:29	360	1	37515	30	3518	1	1712	5	1739	3	1445	4	1869	4	2686	1	1369	6	1883	6	34064	5	5777	1	946	5	2004	5	2469	4	1124	4	2260	4	5	4	4	5	4	5	7336	4	5	4	5	4	5
LwRq2Oq7	2023-02-17 19:42:23	2023-02-17 19:48:27	364	1	41029	50	3083	1	2078	5	1479	3	1638	5	1585	3	2573	1	1833	6	1426	5	34183	3	3633	1	1060	5	4044	5	2426	4	1438	4	1502	4	5	4	5	4	4	5	14903	4	5	4	5	4	5
M1wkWmQL	2023-02-17 19:33:42	2023-02-17 19:48:26	884	1	1033	28	36740	1	45142	5	1106	5	1627	5	2089	4	2577	1	299401	4	3862	2	12573	2	208574	1	7667	5	3890	4	8531	3	2485	5	1817	5	4	5	4	5	5	5	49087	5	4	5	5	5	4
Lm063gx7	2023-02-17 19:32:34	2023-02-17 19:48:20	946	0	822656	31	2077	1	1046	6	2640	6	1414	5	2115	3	3032	0	1532	10	931	4	8225	3	2401	1	6969	3	1215	4	2641	2	1899	5	1169	4	5	4	5	4	5	4	9992	4	2	4	5	4	5
M9KdWQRL	2023-02-17 19:38:59	2023-02-17 19:47:59	540	0	94755	35	1626	1	681	5	1134	4	1073	5	1269	2	837	0	1971	8	427	3	2180	1	2564	2	1240	4	1337	4	898	3	806	4	1027	5	4	4	5	4	4	5	4936	4	4	5	5	4	4
MW56q4JL	2023-02-17 19:38:56	2023-02-17 19:47:58	542	0	23908	35	1470	1	842	5	845	4	877	5	696	3	1245	1	852	7	1562	2	2766	1	508	1	1180	5	966	4	1369	3	1368	202	859	5	4	4	4	5	5	4	4874	5	4	4	5	5	4
L0XwbxmL	2023-02-17 19:38:56	2023-02-17 19:47:55	539	1	170048	32	1299	1	1006	5	1032	4	1082	5	748	3	2146	0	425	7	867	3	2092	2	720	1	3095	4	855	4	4634	2	1352	202	1268	5	4	4	5	5	4	5	5389	4	5	5	4	4	5
eNGp1rJM	2023-02-17 19:43:35	2023-02-17 19:47:47	252	0	20734	30	6684	1	1997	5	1834	2	2116	5	1581	3	1401	0	1745	7	1318	2	9764	1	4671	3	4215	5	5400	4	2945	3	1079	2	11300	4	5	4	5	4	4	5	17607	3	4	4	5	4	5
ep5XwlZM	2023-02-17 19:39:57	2023-02-17 19:47:44	467	0	5307	32	12139	1	523	5	1394	4	31903	5	2934	4	5127	1	2204	6	2864	8	26229	5	1660	4	1616	5	23105	5	1915	4	1381	5	946	4	5	4	5	4	5	4	13162	4	5	4	5	4	5
Mx9g4r57	2023-02-17 19:40:17	2023-02-17 19:47:29	432	0	1106	32	3289	1	366	5	15894	4	1254	5	1463	4	2562	1	1031	6	1123	7	49540	5	1530	4	2726	5	1477	5	5735	4	891	5	1640	4	5	4	5	4	5	4	29749	4	5	4	5	4	4
M2pQW9lL	2023-02-17 19:38:44	2023-02-17 19:47:03	499	0	1754	26	2508	1	1912	6	1404	6	2602	4	2123	3	1990	0	2235	5	1766	6	3460	5	2746	1	3014	5	5497	5	3149	4	1483	5	2587	4	5	4	5	4	5	4	17343	4	5	4	5	4	5
e4g8W9WL	2023-02-17 19:38:45	2023-02-17 19:47:04	499	0	1928	26	3058	1	485	6	2497	6	2635	4	2030	3	2068	0	2320	5	464	6	4946	5	2507	1	3034	5	2825	5	3818	4	3571	6	2467	4	5	4	5	4	5	4	17714	4	5	4	5	4	5
LQJproQe	2023-02-17 19:33:48	2023-02-17 19:46:53	785	0	612033	35	3277	1	1064	5	1512	4	2205	5	1290	4	1968	0	1657	3	1249	4	6676	2	4080	2	3626	5	2535	5	1196	3	1438	202	2014	4	5	4	4	5	4	5	32538	4	5	4	4	5	4
eb9gOwNL	2023-02-17 19:39:59	2023-02-17 19:46:27	388	0	3042	32	3610	1	802	5	2254	4	2176	5	19915	4	1884	1	1026	6	3831	8	34994	5	6701	5	5027	5	17917	5	1892	4	1120	5	5620	4	5	5	4	5	4	5	40419	4	5	4	5	4	5
7KgpWzk7	2023-02-17 19:40:24	2023-02-17 19:46:26	362	1	1620	29	28806103	1	1336	6	4681	6	6179	4	2603	3	1886	1	1029	7	2429	1	80865	2	1709	1	3234	5	1596	5	1263	4	1414	5	2207	4	5	5	4	4	4	5	172800000	4	5	4	4	5	5
MD3pWKle	2023-02-17 19:40:57	2023-02-17 19:46:24	327	1	7231	29	86407077	1	1560	6	3751	6	2984	4	2066	3	2466	1	1686	7	909	2	6617	2	2836	1	2698	5	4317	5	1160	3	5485	5	2969	4	5	4	5	5	4	4	172800000	4	5	4	4	5	5
ePJNX3o7	2023-02-17 19:40:10	2023-02-17 19:46:22	372	0	22348	32	1597	1	772	5	2915	4	945	5	1041	2	2055	1	843	6	1890	5	57296	4	2863	1	2013	5	8363	5	1683	4	756	4	1159	4	4	4	5	4	5	4	12381	4	4	4	5	5	4
MoVYraKe	2023-02-17 19:33:27	2023-02-17 19:46:18	771	0	1171	20	2448	1	1713	5	1653	1	1372	4	16758	4	6263	0	95497	4	2642	8	51123	3	21128	2	67934	5	26526	5	2722	3	1870	2	8784	5	4	3	3	4	3	4	100824	4	3	4	4	5	3
eEQpZzve	2023-02-17 19:36:36	2023-02-17 19:46:10	574	0	11397	33	7227	1	5489	6	4247	6	6401	5	3630	4	3899	0	2894	6	4265	4	5013	2	12041	1	6544	5	14568	5	3876	4	3217	4	10444	5	4	5	4	5	5	4	24553	5	4	5	5	4	4
L0Xwb9mL	2023-02-17 19:36:36	2023-02-17 19:46:00	564	0	11336	33	6991	1	4726	6	5086	5	6159	5	3889	4	4023	0	2911	5	3926	4	5594	3	12047	1	6480	5	14330	4	3891	5	3271	4	10420	5	4	4	5	5	4	5	24649	4	5	4	4	5	4
Mx9g4g57	2023-02-17 19:36:41	2023-02-17 19:45:52	551	0	5209	34	6227	1	5261	5	5294	6	5941	5	5383	4	2510	0	3188	6	3648	5	14980	2	6315	1	6845	5	10505	5	3543	4	3758	4	6227	5	4	5	4	4	5	4	28691	5	4	4	5	4	5
7lVm1mJe	2023-02-17 19:40:02	2023-02-17 19:45:44	342	0	3667	35	15302	1	1027	6	1392	5	1572	5	969	4	1239	1	889	6	2224	6	50666	4	1139	1	2333	5	3072	4	1227	4	907	5	1540	4	5	4	4	4	5	4	6944	4	4	3	4	4	5
7qlrkrgM	2023-02-17 19:36:35	2023-02-17 19:45:23	528	0	10959	34	5680	1	5924	6	4826	6	5628	5	4165	4	4477	0	3183	6	3513	5	15486	3	6311	1	6702	5	10277	4	3513	5	3769	4	6261	5	4	4	5	4	4	5	28398	4	5	5	4	5	5
7qlrkrGM	2023-02-17 19:40:07	2023-02-17 19:45:06	299	0	981	34	1944	1	1259	6	1492	4	2161	5	1691	3	1027	1	732	6	769	5	37449	4	1737	1	1700	5	61542	5	2882	4	1045	5	1336	4	4	5	4	4	5	4	9558	4	4	4	5	4	5
Lm0636K7	2023-02-17 19:38:22	2023-02-17 19:44:43	381	0	253672	34	2306	1	1293	6	1022	5	2107	6	1648	4	1661	1	813	6	655	7	9207	2	925	1	2577	5	885	4	1097	4	986	5	994	4	4	3	4	4	4	5	5716	4	5	4	4	5	4
MD3pWJke	2023-02-17 19:33:15	2023-02-17 19:44:32	677	1	1642	32	1653	1	887	6	1071	6	1306	5	7112	4	3136	1	10916	6	29219	1.5	49258	1	2211	0.5	15626	4	4399	4	16693	3	4086	202	7007	4	5	4	5	4	5	5	22569	4	5	4	4	5	4
MoVYrvRe	2023-02-17 19:39:29	2023-02-17 19:44:13	284	0	9529	31	1401	1	553	6	5290	5	1557	5	1359	3	1619	1	946	5	740	8	23945	2	1059	2	3339	5	1973	4	1180	4	2994	4	1252	5	4	4	3	4	4	4	16696	4	4	5	4	5	4
evo8gGWM	2023-02-17 19:33:56	2023-02-17 19:43:59	603	0	496425	32	3978	1	1385	6	1665	6	918	4	1577	2	1519	1	1406	10	443	6	3570	3	2766	1	1188	4	873	4	1275	2	829	5	1793	4	5	4	5	3	4	5	6628	4	5	4	5	4	5
7awq5vre	2023-02-17 19:37:23	2023-02-17 19:43:54	391	0	183500	33	28803004	1	5377	6	28801632	6	28801967	4	5488	4	1168	1	1187	8	1672	3	2725	2	1556	1	2790	4	57604461	4	28803313	3	1851	6	1603	4	5	4	4	4	5	4	172800000	4	5	4	4	4	5
7jVlmZl7	2023-02-17 19:33:15	2023-02-17 19:43:53	638	1	170259	32	3478	1	1314	5	1485	2	1267	2	2480	3	909	0	1371	5	923	3	66027	2	816	1	1788	5	1873	5	4807	4	457	4	1476	5	4	4	5	4	5	4	9761	4	5	4	4	5	4
MdW4v9be	2023-02-17 19:40:27	2023-02-17 19:43:53	206	1	1920	32	2422	1	591	5	1506	3	1525	3	2162	4	1085	0	1520	6	6946	2	11156	3	2181	1	2680	5	2407	5	2062	4	9728	202	7341	5	5	4	5	5	4	5	14938	4	3	5	5	5	4
e4g8WVqL	2023-02-17 19:34:02	2023-02-17 19:43:53	591	0	1007	31	2343	1	435	5	4136	6	4537	4	50897	4	10361	0	8531	6	23926	6	119706	6	23080	1	9586	5	14579	5	2562	4	10452	5	7883	5	5	5	1	5	5	5	43996	5	5	5	5	5	5
ekz56oAL	2023-02-17 19:33:24	2023-02-17 19:43:45	621	1	446390	36	3559	1	828	4	1285	6	2371	4	3383	4	5122	1	1724	5	2161	2.5	6008	1.5	6311	1	2366	5	2082	4	4419	3	4992	4	2280	5	5	5	4	5	4	5	13935	5	4	4	4	5	4
7XJ1g95e	2023-02-17 19:33:50	2023-02-17 19:43:40	590	0	1751	31	5268	1	603	5	11318	6	4290	4	31752	4	28078	0	7561	7	27497	5	115378	5	23329	2	15195	5	8889	5	4297	5	9547	4	8156	5	5	5	1	5	5	5	46067	5	5	5	5	5	5
MoVYrnRe	2023-02-17 19:33:03	2023-02-17 19:43:25	622	1	24994	23	3081	1	431	5	10385	6	10424	6	6155	4	49819	1	73842	6	18279	21	83617	1	6546	1	7951	5	4485	4	11520	4	2216	6	4920	4	4	5	4	4	4	3	150527	3	4	4	4	1	2
eEQpZ5We	2023-02-17 19:39:35	2023-02-17 19:43:21	226	0	1193	32	2843	1	1252	5	2772	2	1621	2	1432	3	1047	0	774	4	993	3	5149	2	5175	1	1711	5	2722	3	6865	5	973	202	1310	5	4	4	3	5	4	5	24628	5	4	3	4	5	4
MJgpW5d7	2023-02-17 19:33:47	2023-02-17 19:43:16	569	1	242099	31	2543	1	454	5	1889	5	924	5	1130	4	1245	0	1131	5	954	4	21369	3	3505	0.5	3849	5	116506	5	3499	4	447	5	3723	4	5	4	4	5	4	5	11968	4	5	4	5	5	4
LOgpYBdL	2023-02-17 19:33:46	2023-02-17 19:43:11	565	1	1076	29	3329	1	4584	5	4029	3	13287	5	1458	4	1486	0	1201	5	1985	3	3858	2	2762	1	2276	5	1420	5	1694	4	1747	4	2852	4	5	4	4	5	4	5	7542	4	3	5	4	5	4
ey42dx9L	2023-02-17 19:35:41	2023-02-17 19:42:54	433	0	5711	30	1375	1	291	5	1115	4	882	4	3026	4	1349	0	959	6	470	4	1958	2	741	2	2882	5	899	4	773	2	696	4	1080	5	4	4	5	5	4	4	5664	4	5	4	5	4	4
7qlrkjGM	2023-02-17 19:35:40	2023-02-17 19:42:54	434	0	112628	32	1454	1	349	5	931	4	801	5	882	4	3121	0	731	7	434	3	1905	2	1090	1	906	5	796	4	767	3	634	4	837	5	4	5	4	4	5	4	4894	5	4	4	5	5	4
LQJprB4e	2023-02-17 19:33:14	2023-02-17 19:42:53	579	1	67133	25	3976	1	551	5	1069	4	1512	4	2150	3	908	1	780	6	475	5	2070	3	495	1	2246	5	1384	5	840	4	634	4	990	4	3	5	4	5	3	5	5263	4	5	3	5	4	5
7YWY2Bme	2023-02-17 19:39:11	2023-02-17 19:42:47	216	0	26083	31	3401	1	575	4	1692	5	1234	5	6003	4	6854	0	1548	6	2286	6	16910	3	2145	1	5164	5	2559	5	3627	4	1096	5	6998	5	4	4	5	4	4	5	15354	5	4	4	5	5	4
ey42dxPL	2023-02-17 19:33:33	2023-02-17 19:42:35	542	0	146279	28	1201	1	1011	5	967	3	2075	4	756	4	1098	0	669	6	681	4	2131	3	1901	1	2540	5	1036	4	697	4	666	4	1378	4	3	5	4	5	3	5	4767	4	5	3	5	4	4
MrjwQK6M	2023-02-17 19:33:47	2023-02-17 19:42:41	534	0	159973	43	2161	1	1682	6	1828	4	1394	2	2051	3	1163	0	1300	6	677	4	102275	3	830	1	1558	5	2299	5	1506	4	1659	5	1875	4	5	5	4	5	4	5	7695	5	4	4	5	4	5
e3EyWbR7	2023-02-17 19:34:02	2023-02-17 19:42:26	504	1	46034	30	4039	1	1485	5	2071	2	1019	5	6866	3	1949	0	71756	7	5643	3	15445	2	9991	2	8286	4	7958	4	3301	3	2249	2	15568	4	5	4	3	4	4	5	38195	2	4	4	5	5	4
7KgpWoK7	2023-02-17 19:33:44	2023-02-17 19:42:25	521	1	213194	26	1378	1	3368	5	841	3	1785	4	610	3	1459	1	1049	6	798	5	2419	3	560	1	739	5	991	4	685	4	626	4	1417	3	3	5	4	4	5	3	5071	5	4	3	5	4	5
MoVYrbWe	2023-02-17 19:33:36	2023-02-17 19:42:09	513	0	50233	28	4004	1	496	4	1265	3	1474	4	2184	4	3605	0	2845	5	1491	4	111602	1.5	6201	1	6773	5	2676	4	1409	3	1351	202	4015	4	5	4	3	4	5	4	25435	5	4	4	5	4	5
MW56ql4L	2023-02-17 19:33:27	2023-02-17 19:42:08	521	0	87003	32	3399	1	2124	5	4825	3	2254	4	2348	1	7699	0	3596	4	7437	2	11739	2	18014	0.5	5126	5	4995	5	2928	4	1819	4	6128	5	5	5	4	4	5	5	49379	4	4	5	5	5	4
Lzz4nKkL	2023-02-17 19:33:16	2023-02-17 19:42:06	530	1	311019	26	1154	1	919	5	822	3	1179	4	1060	4	843	0	1232	7	860	5	1968	4	1137	0.5	2095	5	1579	4	705	4	658	5	674	4	3	4	5	3	5	4	5572	5	5	4	4	5	3
L0XwbZVL	2023-02-17 19:33:08	2023-02-17 19:42:05	537	1	3839	34	2904	1	2259	5	1451	3	1529	3	2701	4	7404	0	1547	4	2391	3	16637	2	7009	0	6450	5	2822	5	22635	2	1379	202	29915	3	3	3	2	3	3	1	86944	4	4	4	4	4	3
7APEByyM	2023-02-17 19:33:05	2023-02-17 19:42:04	539	1	236122	42	2475	1	2011	6	1101	6	3201	5	1511	2	4305	0	2633	8	754	4	9547	2	1983	0	1047	4	2399	4	1740	3	1733	4	1407	4	5	4	5	4	5	3	13374	4	5	4	5	4	5
evo8gKXM	2023-02-17 19:33:32	2023-02-17 19:42:01	509	1	128958	36	2747	1	1160	5	1209	4	1403	4	5354	3	2362	0	2356	4	3232	3	18409	2	6360	1	5040	5	6679	4	2733	2	2410	202	11056	4	4	5	4	5	4	5	27947	4	5	4	5	4	4
Mx9g4Km7	2023-02-17 19:33:26	2023-02-17 19:42:03	517	1	1472	29	3474	1	1200	5	918	4	2640	5	1334	2	1498	0	1089	5	1398	6	35413	3	19335	0.5	4891	5	5060	4	4129	4	2941	4	12099	5	4	4	5	4	5	5	37826	5	5	5	4	5	4
LOgpYGAL	2023-02-17 19:33:52	2023-02-17 19:41:58	486	0	338653	31	3968	0	913	6	1246	7	1177	5	3760	3	1705	0	2323	9	1766	5	3261	3	1150	1	1513	3	1072	4	1089	3	829	5	3530	4	5	2	4	5	4	5	9065	5	4	5	4	4	3
7awq5bEe	2023-02-17 19:33:31	2023-02-17 19:41:54	503	0	5527	30	7424	1	895	5	1199	4	1712	5	58832	4	13055	0	3080	6	2745	3	12707	1.5	30539	0.5	6452	5	2714	5	1917	2	1526	4	8795	5	4	4	5	4	5	4	18349	4	2	4	5	4	5
MRJpwl5M	2023-02-17 19:33:26	2023-02-17 19:41:53	507	1	401120	33	2134	1	3140	5	1107	6	1457	4	1838	4	1081	0	1296	9	609	7	3334	4	1234	3	4834	5	1879	4	1356	5	1270	5	2135	5	4	5	5	4	5	4	6765	5	4	5	5	4	5
LQJprlve	2023-02-17 19:33:17	2023-02-17 19:41:42	505	1	101863	50	2926	1	1355	5	3702	3	1787	3	3599	4	1598	1	1238	6	1974	5	75796	3	1059	1	1008	5	2729	4	454	4	1117	4	952	4	5	4	5	4	4	5	5601	4	5	4	5	4	4
7XJ1gqGe	2023-02-17 19:33:07	2023-02-17 19:41:41	514	0	89225	30	3199	1	1724	5	1572	3	1397	4	2370	4	1924	1	3728	6	2102	5	47944	3	1621	1	1294	5	3614	5	1387	4	782	4	1229	4	5	4	4	5	4	5	6651	4	5	4	5	4	5
MrjwQb6M	2023-02-17 19:33:18	2023-02-17 19:41:43	505	1	80558	30	3335	1	1474	5	1604	3	1490	4	2488	3	4177	1	1649	6	2069	6	66673	4	2790	1	4736	5	1390	4	1565	4	1254	4	2987	4	5	4	5	5	4	5	5921	4	5	4	5	4	5
ekz56lBL	2023-02-17 19:33:18	2023-02-17 19:41:43	505	0	100828	30	2734	1	1197	5	3119	3	2518	4	1691	3	3609	1	1165	6	1953	5	46184	4	2516	1	3703	5	2711	5	1514	4	2705	4	1587	4	5	4	5	4	5	4	12139	4	5	4	5	4	5
M1wkWQOL	2023-02-17 19:33:24	2023-02-17 19:41:33	489	0	4283	26	6241	1	1747	6	2157	6	2474	4	3019	3	2507	0	1362	6	1025	6	3716	5	4341	1	2807	5	8042	4	1347	5	1317	5	1574	5	4	5	4	5	4	5	42869	4	5	4	5	4	5
e3EyW8R7	2023-02-17 19:33:23	2023-02-17 19:41:10	467	0	8754	26	2422	1	2867	6	2140	1	932	4	4358	3	3722	0	1351	4	8537	5	9552	4	16631	1	11936	5	7757	5	2274	2	2133	202	8548	4	5	4	4	4	4	3	37522	5	4	5	5	4	4
7BPpKZne	2023-02-17 19:33:25	2023-02-17 19:41:33	488	0	3218	31	3691	1	5127	6	1701	6	3061	4	2756	3	2555	0	1645	6	968	6	13449	5	1048	1	2368	5	2125	4	1374	5	1340	5	2230	5	4	5	4	5	4	5	42119	4	5	4	5	4	5
ePJNXYX7	2023-02-17 19:33:03	2023-02-17 19:41:24	501	0	396299	28	1147	1	1344	5	725	3	748	4	1174	4	1049	0	873	6	801	4	2163	3	615	0.5	1207	5	1309	4	915	5	768	5	1801	4	3	5	5	4	4	5	4548	4	5	3	5	4	4
MZbX421M	2023-02-17 19:33:46	2023-02-17 19:41:24	458	1	43224	30	3487	1	1004	5	1143	4	1680	5	1542	4	918	0	1321	4	3669	12	4780	1	4135	1	4918	5	2397	5	2279	4	1253	5	4127	5	4	5	4	5	4	5	11352	4	5	4	5	4	5
LGlpE0ke	2023-02-17 19:33:53	2023-02-17 19:41:16	443	1	168323	42	3049	1	1752	5	1181	3	1628	2	1894	3	1731	0	1250	6	1334	3	57228	2	809	1	4576	5	1676	5	980	4	936	4	1571	5	4	5	4	4	5	4	8246	5	4	4	5	4	5
eNGp16BM	2023-02-17 19:33:55	2023-02-17 19:41:08	433	0	91697	28	1636	1	447	5	1061	3	1454	5	6093	3	1484	0	923	4	1244	3	4939	3	2103	0	1437	5	1434	5	1974	3	658	202	9844	4	3	4	5	5	4	4	11161	5	4	4	5	5	4
ep5XwxxM	2023-02-17 19:33:32	2023-02-17 19:41:04	452	1	10217	27	2732	1	1491	5	1212	5	1191	5	1501	2	1195	0	1854	6	1257	5	23056	1	5313	1	8026	5	14503	5	1728	3	11094	5	3038	5	5	4	4	5	5	4	22263	4	4	5	5	5	4
MJgpW0O7	2023-02-17 19:32:41	2023-02-17 19:41:04	503	0	1063	22	2616	1	1581	5	1076	1	1173	2	6829	1	4784	0	4549	6	82738	7	24984	7	30519	0	2200	5	4799	5	1838	4	1258	202	11944	2	2	2	2	3	2	4	61890	5	4	4	5	5	4
LQJprXve	2023-02-17 19:27:39	2023-02-17 19:40:42	783	0	1547	23	2083	1	1816	4	1123	2	1248	6	2155	4	3282	0	1561	8	3437	10	3573	6	6990	2	2831	5	2447	5	1111	2	1735	202	4265	5	5	5	5	5	5	5	22343	5	5	5	5	5	4
M1wkWAOL	2023-02-17 19:35:18	2023-02-17 19:40:33	315	1	7428	21	2155	1	847	5	639	1	1018	6	1240	4	1767	0	1005	5	2198	4	4756	2.5	14510	0	7990	5	2198	5	2591	4	1054	4	4162	5	4	4	5	4	5	5	9264	4	4	5	4	5	5
LwRq2D27	2023-02-17 19:33:53	2023-02-17 19:40:24	391	1	104863	42	4837	1	958	5	1020	5	5462	4	3762	3	1233	1	1310	4	4426	3.5	21029	2.5	17975	1	6597	5	3445	5	1999	3	1424	202	13575	5	5	5	4	5	5	4	52181	5	4	4	5	4	4
M1wkWAzL	2023-02-17 19:34:21	2023-02-17 19:40:20	359	0	1477	34	3165	0	617	6	963	6	1360	4	1185	2	1432	1	1380	6	2889	4	242869	2	1914	1	2267	5	1907	5	1799	4	1118	5	1376	5	4	5	5	4	4	5	9955	4	5	4	3	5	4
e3EyWAD7	2023-02-17 19:33:00	2023-02-17 19:40:15	435	0	4674	54	3049	1	3635	3	1188	3	2077	5	6827	3	13304	0	2191	2	12797	3	17157	3	34990	2	21856	5	6305	5	3337	2	2778	4	12055	5	4	4	4	4	4	5	28558	5	2	4	4	5	4
eb9gOmYL	2023-02-17 19:33:30	2023-02-17 19:40:13	403	0	15193	41	13520	1	1544	3	1571	3	2220	5	6740	3	3462	0	2861	4	6074	5	9058	5	8963	0	6695	5	11176	5	4647	3	3448	5	6840	4	3	3	3	3	3	3	28231	3	3	3	3	4	3
ePJNXOY7	2023-02-17 19:33:43	2023-02-17 19:40:10	387	1	28898407	33	28803804	1	1448	5	1151	6	1600	4	2399	4	1419	1	907	8	814	3	3024	2	1734	1	2129	5	1544	4	999	3	28802618	6	4181	4	5	4	4	4	5	4	172800000	3	4	4	5	4	5
MZbX4yyM	2023-02-17 19:35:18	2023-02-17 19:40:09	291	0	132843	33	4444	1	800	5	1134	6	1561	4	3751	4	3553	1	815	8	1308	3	2465	2	1205	1	936	5	2442	4	877	3	1503	6	1850	4	5	4	5	4	5	4	8403	4	5	4	4	4	5
MoVYr20e	2023-02-17 19:35:35	2023-02-17 19:40:08	273	0	1479	19	18878	1	662	5	1731	1	777	3	4539	2	6034	0	1843	3	1371	15	42041	12	10001	0	6990	5	3847	5	2591	3	1876	2	5841	4	3	3	2	2	2	3	17420	4	4	4	4	4	4
MW56qwPL	2023-02-17 19:33:31	2023-02-17 19:40:05	394	0	16614	29	28804393	1	1240	6	5570	6	5688	4	2216	4	3115	1	1400	8	4111	2	8301	2	3936	1	6961	5	6735	5	1563	4	7535	6	5046	4	5	4	4	5	4	5	172800000	4	5	4	4	5	4
L0XwbDQL	2023-02-17 19:33:34	2023-02-17 19:40:04	390	0	113804	28	28802869	1	1403	5	3547	6	3705	4	2095	2	1600	1	1669	7	1506	1	7085	2	57615550	1	3101	5	1998	5	1461	4	1820	5	4264	4	5	4	4	5	4	5	230400000	4	5	4	4	5	4
eNGp1OWM	2023-02-17 19:32:35	2023-02-17 19:40:03	448	0	1024	25	40268	1	345	5	4991	5	1689	5	2796	3	1011	1	1475	6	792	5	32606	4	6698	1	1393	5	19274	5	3782	4	604	4	3318	4	5	5	1	4	4	2	13296	5	5	4	4	4	4
ep5Xw4BM	2023-02-17 19:33:22	2023-02-17 19:40:03	401	0	95303	43	4366	1	927	5	1177	2	1233	2	4307	3	5282	0	1187	5	1456	4	15259	2	912	1	1806	5	2104	5	2940	4	1082	4	5264	5	4	4	5	4	5	5	10504	5	4	4	5	4	5
MJgpWOR7	2023-02-17 19:32:28	2023-02-17 19:39:59	451	0	1877	22	3142	1	15412	5	1930	5	1910	6	5797	3	9440	0	8161	5	2491	8	4282	3	6555	1	11222	5	3930	4	2164	5	2410	202	13261	3	3	3	3	4	4	2	49133	4	4	3	3	4	3
7lVm18We	2023-02-17 19:33:46	2023-02-17 19:39:52	366	1	7262	42	19535	1	1462	5	8864	4	3160	2	2900	4	92517	0	2730	7	2680	2	5701	1	8650	0.3	13103	5	6611	4	64874	2	5710	5	20184	3	4	4	4	4	5	2	17695	4	4	2	4	2	4
MRJpwb8M	2023-02-17 19:33:00	2023-02-17 19:39:49	409	0	2367	20	2179	1	1094	5	1325	3	1167	4	2017	4	1332	0	1069	6	1889	18	24770	12	2241	6	1660	5	3817	4	886	3	861	4	1802	4	3	4	3	4	4	2	15931	4	3	3	4	4	4
MdW4vo6e	2023-02-17 19:33:14	2023-02-17 19:39:48	394	1	282204	33	2382	1	428	5	1130	6	1540	4	1528	4	1194	1	3419	9	713	5	3078	4	1360	1	2231	5	4260	4	1095	5	1024	5	1572	5	4	5	4	5	4	5	8148	4	5	5	4	5	4
e4g8WGJL	2023-02-17 19:32:36	2023-02-17 19:39:45	429	0	3141	22	3615	1	756	5	1817	1	1162	3	2467	4	3964	0	4865	5	3384	10	13536	6	14674	0	9153	5	4691	4	3518	1	2054	202	7217	4	4	3	2	3	2	4	31130	4	4	4	4	5	4
M2pQWG2L	2023-02-17 19:35:26	2023-02-17 19:39:44	258	1	3779	32	2682	1	5444	5	1347	3	1501	3	2475	4	5208	0	3557	7	9053	3	9048	2	3248	1	7814	5	3934	5	2846	3	2399	4	17605	5	5	4	4	5	4	5	23684	4	5	5	4	4	4
7qlrkRyM	2023-02-17 19:32:47	2023-02-17 19:39:40	413	0	6763	30	3007	1	8031	4	3078	5	7922	4	20545	4	6819	0	4001	6	5203	4	25501	3	6099	1	20630	5	4376	5	8803	4	1569	2	4058	5	4	4	5	4	5	4	56800	4	5	5	4	4	3
7YWY2NZe	2023-02-17 19:32:17	2023-02-17 19:39:25	428	0	2190	36	12645	1	887	5	1875	5	17852	4	17411	1	3541	1	2196	6	3313	2	5177	1	1491	1	1585	5	12283	5	4709	4	1853	4	7081	5	4	5	4	5	4	5	13427	4	5	4	5	4	5
M1wkW5zL	2023-02-17 19:32:17	2023-02-17 19:39:24	427	0	22663	26	3066	1	1401	5	1650	4	21686	4	2268	1	3134	1	3255	6	2937	3	11850	2	1784	1	2375	5	2124	5	7649	4	2070	5	4164	4	5	4	5	4	5	4	29439	5	4	5	4	5	4
7BPpKmpe	2023-02-17 19:33:42	2023-02-17 19:39:21	339	1	37025	33	2991	1	1720	6	1322	6	3270	5	2588	2	1946	0	2824	7	2018	6	4615	4	1487	1	6080	5	6388	4	1710	3	3023	4	5861	4	5	2	5	4	5	3	18133	4	2	4	5	4	5
MW56q0PL	2023-02-17 19:32:29	2023-02-17 19:39:08	399	0	10830	35	4434	1	1193	6	1083	5	967	5	769	4	1136	1	790	6	634	6	123146	4	2600	1	2087	5	2764	5	701	4	768	5	943	4	5	5	5	4	4	4	6396	4	4	3	5	5	4
7jVlmJz7	2023-02-17 19:32:42	2023-02-17 19:38:53	371	1	1686	42	100016	1	313	5	994	5	826	5	1235	2	836	0	647	7	611	3	2674	2	734	1	590	5	2629	4	1164	2	777	4	912	5	4	4	5	4	4	5	5169	5	4	4	5	4	4
MdW4vA6e	2023-02-17 19:33:20	2023-02-17 19:38:50	330	0	27246	20	14629	1	1815	5	1341	1	1300	3	2711	2	9967	0	1839	5	6079	9	11855	9	62197	1	16265	5	3523	5	2453	3	1416	202	4225	4	4	4	3	4	4	3	36930	4	3	3	3	4	4
enD1XJn7	2023-02-17 19:33:29	2023-02-17 19:38:48	319	0	5492	24	2942	0	1021	5	1893	2	1779	5	6264	2	4616	0	1576	3	3432	12	24482	8	7339	0	4351	5	3458	5	2750	2	3073	4	7434	4	4	3	3	3	3	2	28266	4	4	4	3	4	2
MRJpwa8M	2023-02-17 19:32:41	2023-02-17 19:38:51	370	1	2820	42	2047	1	262	5	1010	4	894	6	758	3	2383	1	1008	7	1062	2	2745	1	1449	1	530	4	2864	4	956	3	1723	202	1443	4	5	5	4	4	5	4	20916	5	4	4	5	4	4
7qlrkGyM	2023-02-17 19:34:28	2023-02-17 19:38:47	259	0	2128	35	15143	1	2420	6	10005	3	1621	2	1564	3	1758	0	859	5	999	3	5176	2	2070	1	2901	5	2454	4	1124	5	15068	4	2485	5	4	4	5	4	5	4	11155	5	4	4	5	5	4
ey42d6nL	2023-02-17 19:32:41	2023-02-17 19:38:42	361	0	13252	34	1979	1	1028	6	1560	4	1604	5	1175	2	1281	1	683	6	1529	6	58417	4	11371	1	3752	5	4587	5	1148	4	7441	5	1239	4	4	4	5	4	4	4	115829	4	4	3	4	5	4
ekz56NkL	2023-02-17 19:33:31	2023-02-17 19:38:38	307	0	5055	26	3480	1	291	6	1954	5	2483	5	2106	3	1239	0	1036	6	1179	6	7018	5	4381	0.5	5173	5	2481	5	2310	4	583	202	2932	3	2	2	3	2	2	1	20037	4	3	3	4	4	4
M1wkWXzL	2023-02-17 19:32:30	2023-02-17 19:38:25	355	0	3167	31	2430	1	1746	2	854	1	1499	4	10886	4	3131	0	11257	5	10537	2	4924	2	6388	1	6337	5	7003	5	2763	4	4573	2	7008	5	4	4	5	5	5	5	30182	5	4	4	5	4	4
7qlrkG5M	2023-02-17 19:33:27	2023-02-17 19:38:23	296	1	5816	30	2862	1	3649	5	1732	3	1918	5	1752	4	1751	1	3486	6	7878	5	15938	1.5	13170	1	8238	5	10203	5	3218	3	3018	5	6515	5	5	4	4	4	5	5	20213	5	5	4	4	5	5
ekz56NbL	2023-02-17 19:29:35	2023-02-17 19:38:19	524	1	8527	23	8313	1	1835	6	4796	5	3208	5	10233	4	3116	0	5096	5	16915	4	25391	2	18387	2	13512	5	6913	4	3956	1	2995	5	21935	5	5	5	5	5	5	5	35195	4	4	5	5	5	5
M1wkWXDL	2023-02-17 19:33:10	2023-02-17 19:38:15	305	0	4326	46	2964	1	825	3	998	1	3298	4	3878	4	7293	0	1470	5	9309	4	40048	3	4371	1	2629	5	3304	5	2933	4	2159	202	4141	5	4	5	4	5	4	5	23871	4	4	4	4	5	4
e3EyWwa7	2023-02-17 19:31:55	2023-02-17 19:38:12	377	0	152533	31	2403	1	1132	6	991	5	1199	5	937	3	1313	1	1142	5	1559	7	76757	2	1979	1	2663	5	2979	4	1479	3	1031	4	3243	4	4	5	4	4	3	4	40864	4	4	4	5	4	4
7BPpKDze	2023-02-17 19:32:32	2023-02-17 19:38:11	339	0	7337	48	2700	1	1598	4	1369	4	1767	6	4615	4	15351	0	2523	4	8548	8	23495	3	9122	1	12522	5	4585	5	4638	3	4571	6	7659	5	4	4	3	4	4	4	29701	4	4	4	4	5	4
eb9gODyL	2023-02-17 19:32:35	2023-02-17 19:38:11	336	0	974	24	3461	1	1601	5	8943	6	41463	5	2926	3	108346	0	2285	5	993	5	6007	2	3432	1	1879	5	4575	4	1321	3	2116	202	8339	4	4	3	3	4	4	4	15606	4	4	4	4	4	4
7KgpWaQ7	2023-02-17 19:33:00	2023-02-17 19:38:09	309	0	5524	22	3887	1	1324	5	5411	1	2225	1	3641	4	11403	0	8852	5	4202	8	11245	8	5826	2	8038	5	9940	4	3413	2	3099	202	8690	4	3	3	3	4	3	4	41096	4	4	4	4	4	4
MD3pWDqe	2023-02-17 19:33:54	2023-02-17 19:38:08	254	0	3618	45	2161	1	1121	5	1390	4	2693	6	1638	4	2255	0	2049	6	9682	2	15199	2	7872	0.25	13603	5	4834	5	2376	2	1997	202	7823	3	2	4	3	3	4	3	32745	4	5	3	5	4	4
LGlpEDNe	2023-02-17 19:31:34	2023-02-17 19:38:07	393	0	3868	32	34282	0	4379	6	1471	6	2753	4	2146	2	2567	0	7015	6	4686	5	27816	3	104488	1	1668	5	20199	5	3045	4	1704	5	2890	4	5	5	4	4	5	5	12662	4	5	5	3	4	5
LVb38abL	2023-02-17 19:31:37	2023-02-17 19:38:07	390	0	1930	31	28832120	0	4405	6	3134	6	2316	4	2632	2	2607	1	9090	6	1361	4	27731	2	57704631	1	57617087	5	5260	5	28803517	4	1903	4	2418	5	4	4	5	4	4	5	172800000	4	5	3	4	5	4
MoVYrJde	2023-02-17 19:31:36	2023-02-17 19:38:08	392	1	1245	33	36250	0	804	6	4476	6	2559	4	2693	2	2509	1	1985	6	9641	4	27879	2	111273	1	1420	5	13120	5	3232	4	1719	4	2976	5	4	4	5	5	4	4	12054	5	4	4	3	5	4
MZbX4pGM	2023-02-17 19:32:27	2023-02-17 19:38:06	339	0	1097	34	1833	1	1186	5	1145	4	952	5	1045	3	1018	1	764	6	624	5	81273	3	1244	1	2216	5	25551	5	810	4	2415	5	3670	4	4	4	5	5	4	4	7231	4	4	5	4	4	4
L0XwbvRL	2023-02-17 19:33:45	2023-02-17 19:37:54	249	1	1158	33	3095	1	1732	5	1097	3	1313	3	2209	2	22657	0	1671	5	8589	4	23573	2	1383	1	9600	4	3710	5	1833	4	1958	4	9046	4	4	4	4	5	4	4	28023	5	4	4	4	5	4
7APEBvrM	2023-02-17 19:33:29	2023-02-17 19:37:53	264	0	2352	32	28803410	1	493	6	28802261	6	1548	5	1437	2	9268	0	1099	7	1905	6	10416	4	12681	0	2937	5	1811	5	2370	5	1532	5	28803123	4	4	5	4	4	4	4	172800000	4	4	4	4	5	4
MJgpWom7	2023-02-17 19:29:57	2023-02-17 19:37:52	475	0	1593	31	3785	1	348	6	2945	6	1725	4	2043	3	3767	0	2146	5	1337	6	5072	4	2615	2	3144	5	1932	5	2133	4	899	5	1867	5	4	5	4	5	4	5	13625	4	5	4	5	4	5
evo8gpVM	2023-02-17 19:33:52	2023-02-17 19:37:51	239	0	1668	39	7269	1	1355	4	2586	2	2054	3	3735	3	3251	0	3085	3	4762	5	6321	4	17362	1	3697	5	3091	5	3113	3	2590	5	3673	4	4	4	4	5	4	4	19147	4	4	5	4	5	4
LOgpYA3L	2023-02-17 19:33:39	2023-02-17 19:37:49	250	1	3007	40	2837	1	2259	5	4244	2	2476	4	6222	4	2827	0	3714	6	2349	4	8059	3	3162	1	1628	5	3224	5	1851	5	1204	6	2927	5	5	4	5	5	4	5	20356	5	4	4	4	5	5
Mx9g4bn7	2023-02-17 19:30:01	2023-02-17 19:37:56	475	0	1905	31	3232	1	2303	6	2727	6	1791	4	2015	3	3986	0	1854	5	1448	6	3616	4	3134	2	3127	5	3079	5	1135	4	1711	5	1844	5	4	5	4	5	4	5	13600	4	5	4	5	4	5
MdW4v0Ze	2023-02-17 19:31:58	2023-02-17 19:37:38	340	0	994	31	1792	1	1206	5	936	5	2117	5	1094	4	8541	1	850	5	1338	6	22920	2	2076	1	1395	5	13033	4	1799	3	945	4	2815	4	3	4	4	4	3	4	16110	4	5	4	4	5	4
7qlrk35M	2023-02-17 19:32:45	2023-02-17 19:37:33	288	1	3223	51	3627	1	2525	5	1546	4	1800	4	2577	4	1811	1	1134	6	3412	2	12688	1	5358	1	13778	5	4535	5	9704	4	2585	5	5145	5	4	4	5	4	5	4	22830	4	5	4	5	5	4
e8Z4WB47	2023-02-17 19:32:29	2023-02-17 19:37:31	302	1	5636	22	1670	1	1201	5	1468	1	3340	5	2538	4	2972	0	12682	3	2606	6	54117	5	9389	3	7292	5	3559	5	1228	3	1834	2	6660	3	3	2	1	2	2	2	32348	4	4	3	2	4	4
LQJprNBe	2023-02-17 19:33:24	2023-02-17 19:37:28	244	0	1963	21	3161	1	1238	5	4092	1	3659	5	3108	3	2458	0	1520	4	3629	14	17532	14	6451	0	3942	5	2102	5	1385	5	1071	2	4591	4	4	2	3	3	2	2	28767	4	4	4	4	5	4
e3EyWxa7	2023-02-17 19:32:57	2023-02-17 19:37:19	262	1	1963	43	5091	1	1287	4	1019	3	3928	3	2525	4	5727	0	3100	4	1284	3	9132	2	6576	1	4860	5	6778	5	2921	3	3370	4	12109	4	4	3	4	3	4	3	19301	4	4	4	3	4	3
eb9gOzyL	2023-02-17 19:32:36	2023-02-17 19:37:08	272	1	144746	33	2249	1	1543	5	963	6	1476	4	1426	4	3973	0	1489	8	900	6	3342	4	1343	2	1101	5	726	4	6875	5	853	5	1295	5	4	5	4	5	4	5	9564	4	5	4	5	4	5
MZbX40GM	2023-02-17 19:32:30	2023-02-17 19:37:02	272	0	1800	26	2884	1	1277	5	1075	4	1169	5	1533	4	3068	1	2113	7	1603	6	4557	4	3654	0	2393	5	3370	5	1944	4	1549	5	5266	3	3	4	5	4	5	4	13247	4	4	5	5	4	5
LVb380bL	2023-02-17 19:32:59	2023-02-17 19:37:01	242	1	6264	24	2508	1	945	5	1182	3	2090	5	3133	4	2016	1	875	4	4004	3	5577	2	6079	0	8900	5	7171	5	2235	3	1421	4	7115	4	4	4	4	4	4	4	21103	4	5	4	4	5	4
MW56qDGL	2023-02-17 19:28:14	2023-02-17 19:36:56	522	0	2740	32	2195	1	913	5	3126	5	6941	3	15877	3	2329	1	3150	8	675	6	66817	3	5452	2	1455	5	11901	5	4394	2	1437	202	3887	4	4	3	4	4	4	4	24841	5	4	4	4	5	5
7awq5PVe	2023-02-17 19:24:05	2023-02-17 19:36:32	747	0	74985	30	99523	1	3943	6	79577	5	7064	3	15547	3	2312	1	1086	7	3019	6	68741	3	1964	1	10881	5	4623	5	2102	3	4070	4	3458	4	4	3	4	4	4	4	36136	5	5	4	4	5	5
7lVm139e	2023-02-17 19:30:35	2023-02-17 19:36:34	359	1	275783	32	1981	1	1433	5	839	6	1516	5	934	4	1106	0	2435	9	668	4	2990	3	3033	1	1999	5	2367	5	993	5	439	5	1751	4	5	4	4	5	4	4	6658	4	5	4	5	4	4
ey42d9GL	2023-02-17 19:28:52	2023-02-17 19:36:23	451	0	20647	38	16826	1	1118	6	1507	6	9904	5	14271	1	4832	1	3913	7	5157	4	13772	2	12292	2	1943	5	4848	5	2688	5	2902	4	4275	4	5	4	4	5	4	5	50710	4	4	5	5	4	4
e8Z4Wl47	2023-02-17 19:32:35	2023-02-17 19:36:23	228	1	7939	44	7118	1	500	5	1574	2	2223	5	3968	1	2509	0	859	5	5458	6	4409	5	3244	1	6258	5	5471	5	2000	4	1877	202	6492	4	4	5	4	4	5	4	20977	4	4	5	4	4	5
7XJ1gRDe	2023-02-17 19:32:44	2023-02-17 19:36:16	212	1	1229	25	3307	1	1052	6	2707	5	4538	5	4721	4	2006	0	1291	5	8471	8	6328	4	10313	0	8836	5	3112	5	3062	4	2208	5	5874	4	4	4	4	4	4	4	14161	4	4	4	5	5	5
7YWY2Eae	2023-02-17 19:32:44	2023-02-17 19:36:13	209	1	1238	25	2422	1	1226	5	2033	4	2231	5	3399	4	1967	0	4451	6	4523	21	10975	21	8865	1	5811	5	6260	5	1636	3	2088	4	9736	5	5	5	5	5	5	5	23585	5	4	5	5	5	5
7qlrkw6M	2023-02-17 19:32:40	2023-02-17 19:36:06	206	0	4972	26	1940	1	1282	5	9231	4	1447	4	2458	4	1623	0	2165	5	2283	10	63243	8	5966	2	4559	5	5877	5	1129	5	1267	5	3737	4	4	5	5	4	5	4	17913	4	5	4	4	5	5
ey42d9vL	2023-02-17 19:32:58	2023-02-17 19:36:06	188	1	1318	34	2475	1	3182	5	1964	4	1538	5	2110	2	3120	1	1743	6	6166	15	9220	2	7212	1	4555	4	4392	5	1759	4	2523	5	5562	4	5	4	3	2	4	3	20542	4	5	3	5	3	4
7XJ1gRoe	2023-02-17 19:28:16	2023-02-17 19:36:03	467	0	2036	24	28803112	1	771	6	1673	4	4529	6	3203	4	4222	1	1760	5	57618787	4	172900000	2	1411000000	0.5	57616391	5	18037	5	2390	4	1991	202	8056	4	4	4	4	4	4	4	172800000	5	3	4	4	4	4
MrjwQkBM	2023-02-17 19:30:52	2023-02-17 19:36:03	311	0	1582	35	1911	0	1277	6	1549	6	1243	4	1531	4	1237	0	2271	9	1339	2	8890	4	1253	2	1380	5	3583	5	1416	5	1064	4	1448	5	5	5	4	5	5	4	7459	5	5	4	5	5	5
M1wkWPyL	2023-02-17 19:32:39	2023-02-17 19:35:59	200	0	1396	20	3929	1	688	5	1850	1	1238	4	4570	4	3067	0	1777	4	2753	5	7647	3	7553	0.5	8721	5	3292	5	1912	4	2089	5	6654	4	4	4	5	4	4	4	18178	4	5	4	4	4	4
7KgpW4Y7	2023-02-17 19:32:50	2023-02-17 19:35:52	182	0	1438	34	86408460	1	2071	5	1718	5	1617	4	5436	4	2653	1	3618	7	3070	7	57614529	5	6886	1	3285	5	3440	5	1260	5	2428	4	2756	5	4	5	4	4	5	5	172800000	4	5	5	4	5	4
e3EyWKn7	2023-02-17 19:26:20	2023-02-17 19:35:52	572	0	8998	36	9590	1	5881	5	21210	5	7074	5	8442	4	5283	0	4201	5	11858	4	38616	2	11869	1	24793	5	35396	5	18202	4	3813	202	9936	4	4	5	4	4	5	4	36915	5	4	5	5	4	5
eb9gONXL	2023-02-17 19:26:24	2023-02-17 19:35:48	564	0	5115	33	9731	1	5519	6	21339	6	7962	5	8401	4	4574	0	3928	6	12511	5	39787	2	13812	1	23780	5	32683	5	18020	4	3859	4	9914	5	5	4	4	5	4	4	37775	4	5	4	5	5	4
LVb38DRL	2023-02-17 19:32:52	2023-02-17 19:35:44	172	0	1230	27	2310	1	568	6	2688	3	1993	5	3014	2	3741	0	1787	4	3753	10	3497	6	5079	0	4709	5	2734	5	2054	5	1303	4	3836	4	4	4	3	4	4	3	20513	4	3	4	4	5	5
LGlpEy5e	2023-02-17 19:28:52	2023-02-17 19:35:43	411	1	9877	38	28815540	1	8508	6	11353	6	10474	4	28804426	1	6495	1	5149	7	4902	3	5968	2	12967	1	5278	5	8779	5	3788	5	2905	4	4130	4	5	4	4	5	4	5	201700000	4	4	5	4	4	4
MW56qPyL	2023-02-17 19:28:52	2023-02-17 19:35:42	410	1	11303	33	28816064	1	6377	6	28813749	6	7701	4	28805886	1	6479	1	3941	7	4577	3	8020	2	13179	1	3532	5	8569	5	3979	5	2742	4	4001	4	5	4	4	5	4	5	201700000	4	4	5	4	4	4
eEQpZk9e	2023-02-17 19:28:52	2023-02-17 19:35:42	410	1	11556	32	20151	1	10707	6	13066	6	9726	4	6659	1	6655	1	3854	8	4612	3	4598	2	6365	1	2344	5	9283	5	3933	5	2822	4	4111	4	5	4	4	5	4	5	52500	4	4	5	4	4	4
Lzz4nmOL	2023-02-17 19:32:57	2023-02-17 19:35:41	164	0	1481	32	1441	1	1093	5	1157	5	1094	5	880	4	1108	1	1781	7	1480	6	6453	3	2900	1	1718	5	1146	5	1148	4	929	5	2351	5	4	4	5	4	4	5	9337	5	4	5	5	4	4
L0XwbpjL	2023-02-17 19:26:21	2023-02-17 19:35:38	557	0	9244	36	10540	1	4692	6	21494	5	9994	5	6391	4	4615	0	3768	5	12793	5	44739	3	9473	1	23428	5	32086	5	17930	4	4129	202	10164	5	4	5	5	4	5	4	37255	4	4	5	4	4	5
M9KdWEWL	2023-02-17 19:29:45	2023-02-17 19:35:34	349	0	87625	36	1250	1	393	5	1019	4	1050	6	957	3	732	1	1318	7	1271	3	3067	1	1400	1	1718	4	2110	4	1186	3	1014	202	1142	5	5	4	5	4	4	5	5514	4	5	4	4	5	4
7APEBYoM	2023-02-17 19:26:21	2023-02-17 19:35:37	556	0	9995	34	11254	1	3914	5	21764	5	10099	5	6196	4	4510	0	3779	5	13338	4	20117	3	33429	1	23461	5	32281	5	17739	4	3928	4	10522	4	5	4	5	5	4	4	37322	5	5	4	4	5	4
ep5XwGOM	2023-02-17 19:27:27	2023-02-17 19:35:34	487	1	2725	24	3039	1	1350	5	1252	2	3951	5	7075	3	11174	0	2348	3	5840	5	5631	5	6745	0	4417	5	5775	5	3037	3	2633	2	5215	4	4	3	2	3	3	3	69810	4	3	4	4	4	5
evo8gN3M	2023-02-17 19:29:46	2023-02-17 19:35:34	348	0	14683	35	1865	1	750	5	896	5	950	6	735	3	738	0	738	7	549	3	2064	2	946	2	760	4	2666	5	3395	3	6993	202	948	4	5	4	5	4	4	5	6541	4	5	4	4	5	5
e5mqb5Ve	2023-02-17 19:32:26	2023-02-17 19:35:18	172	0	1332	19	19456	1	1464	5	1433	1	1149	5	2353	3	2317	0	2151	7	1637	5	8256	3	2017	1	5318	5	2869	5	2233	2	2514	202	4351	4	4	4	4	4	4	3	14077	4	4	5	4	5	4
7awq5Bbe	2023-02-17 19:26:08	2023-02-17 19:35:15	547	0	28452	33	29006520	1	1172	5	1043	6	2249	4	11051	4	2167	1	1152	8	1310	3	57606741	2	1006	1	1933	5	28802558	4	1231	3	28803957	6	2362	4	5	4	5	4	5	4	172800000	4	5	4	4	4	4
MgWRAnnM	2023-02-17 19:28:44	2023-02-17 19:35:00	376	0	291506	32	6870	1	535	5	1606	5	1066	4	2593	3	1458	0	1965	8	1165	2	2346	1	2724	2	1266	4	961	4	1378	4	944	4	1361	4	4	4	5	5	4	4	7798	4	4	5	5	4	4
ey42dNvL	2023-02-17 19:28:30	2023-02-17 19:34:56	386	0	25069	35	2511	1	1511	6	1153	5	1353	4	991	1	1229	1	630	9	829	13	6296	7	1262	2	10713	5	16042	5	12245	5	1170	5	2129	5	5	5	5	5	5	5	4433	5	5	5	5	5	5
evo8gw3M	2023-02-17 19:29:21	2023-02-17 19:34:02	281	1	1500	33	7628	1	1285	6	1332	2	1059	4	13252	3	1064	0	2194	5	838	4	4592	3	2116	1	4326	5	1916	4	2505	5	1219	4	1817	4	5	4	4	5	4	5	52432	5	4	4	5	5	4
MdW4vdAe	2023-02-17 19:25:44	2023-02-17 19:33:51	487	1	37973	35	3677	1	1860	6	1393	5	3370	4	2549	1	4970	1	1136	10	2374	10	28846	6	2897	1	2869	5	5494	5	1819	5	981	4	5812	5	5	5	5	5	5	5	18613	5	5	5	5	5	5
LQJpr1We	2023-02-17 19:28:44	2023-02-17 19:33:34	290	0	209766	31	2040	1	373	5	1331	5	931	5	941	3	3477	0	1300	8	625	3	2683	2	1440	1	1296	5	1679	5	892	4	445	4	1170	4	5	4	4	5	5	4	7470	4	5	5	4	5	4
LwRq2k97	2023-02-17 19:29:47	2023-02-17 19:33:29	222	0	2933	35	14163	0	353	6	20533	6	1065	4	1209	1	1187	0	596	6	1399	7	34993	1	1230	1	1077	5	1255	5	1122	3	743	5	732	5	4	5	5	4	5	5	6583	4	4	5	4	5	5
7XJ1gyoe	2023-02-17 19:29:16	2023-02-17 19:33:23	247	0	3254	20	2670	1	506	5	2291	1	4859	3	12445	4	9612	0	2965	5	4492	10	7226	5	5740	3	7337	5	8165	5	4101	3	2226	202	12919	4	4	4	4	4	4	4	21526	4	4	4	4	5	4
M1wkWlyL	2023-02-17 19:25:32	2023-02-17 19:33:22	470	0	4033	33	4982	1	1090	4	3324	7	2524	4	13901	4	4888	0	3527	6	15973	3	12990	3	7519	1	8438	5	7219	5	3796	4	7540	6	21633	4	4	4	4	3	4	4	107951	4	5	4	4	5	5
Lm063NO7	2023-02-17 19:23:19	2023-02-17 19:33:18	599	0	1104	33	28803091	1	920	6	2065	6	2162	4	28812282	4	28804605	1	2191	7	4820	2	16932	3	7491	1	57615523	5	5906	4	6711	3	6024	6	7104	4	4	4	4	4	5	4	172800000	4	3	4	5	5	4
LQJpr3Ae	2023-02-17 19:26:09	2023-02-17 19:33:12	423	0	8957	21	8934	1	6402	5	2695	1	7276	4	6816	4	3069	0	2083	4	21760	6	16288	5	11570	1	8960	5	11147	5	6073	5	1478	4	7607	4	4	4	4	4	4	4	33696	4	4	4	4	5	4
Lm063jz7	2023-02-17 19:29:47	2023-02-17 19:33:07	200	1	1419	35	7491	1	1328	6	799	6	807	4	795	1	962	0	537	5	857	8	47619	3	3006	1	1169	4	777	5	1778	4	463	5	1808	4	5	5	4	5	4	4	5161	4	5	5	4	5	5
M66gW1dM	2023-02-17 19:26:46	2023-02-17 19:33:07	381	0	80215	29	2405	1	642	5	1642	3	312	5	972	3	997	0	790	6	609	3	2159	2	663	1	971	4	949	5	761	4	1297	4	905	4	5	5	4	4	5	4	4836	5	4	4	5	4	5
e3EyWp27	2023-02-17 19:26:46	2023-02-17 19:33:07	381	1	2881	30	1361	1	657	5	961	4	1241	6	2718	3	985	0	1089	6	662	4	2906	2	1193	1	3346	4	1739	5	1018	3	727	5	1016	4	5	5	5	4	5	5	5196	4	5	4	4	5	5
MD3pWvoe	2023-02-17 19:25:30	2023-02-17 19:33:01	451	0	2140	31	1931	1	9107	6	1740	6	2266	4	2132	3	1770	0	1454	5	2500	4	4152	3	3797	1	2050	5	2570	5	2539	4	1034	4	4067	5	4	5	4	5	4	5	10265	4	5	4	5	4	5
ePJNXon7	2023-02-17 19:25:30	2023-02-17 19:33:01	451	1	1195	31	3794	1	8270	6	1796	6	2146	4	2261	3	1730	0	1311	5	1411	4	5842	3	2246	1	3315	5	2412	5	1646	4	1768	4	4173	5	4	5	4	5	4	5	10241	4	5	4	5	4	5
eEQpZgJe	2023-02-17 19:21:31	2023-02-17 19:32:50	679	1	1635	20	2579	1	757	5	4553	1	1083	5	2151	4	2373	0	2045	6	4815	5	22380	4	179934	0	2077	5	2397	5	2070	1	61916	202	3922	2	2	2	2	2	3	1	82586	4	2	3	2	5	4
M9KdWrnL	2023-02-17 19:20:19	2023-02-17 19:32:46	747	0	571516	35	1852	1	417	6	11029	6	859	4	992	1	927	0	1048	6	448	8	29656	2	1094	2	1151	5	2174	5	1291	5	1020	5	597	4	5	5	4	5	5	4	4723	5	4	5	5	4	5
7APEBgDM	2023-02-17 19:23:05	2023-02-17 19:32:43	578	0	5435	31	2180	1	1483	6	1282	6	2227	4	3536	3	12024	1	6097	7	15565	2	9027	3	19105	1	10228	5	7408	5	3683	3	12010	6	15458	5	4	4	5	4	4	5	37812	3	4	4	4	4	5
MJgpWEw7	2023-02-17 19:29:09	2023-02-17 19:32:41	212	1	1246	25	3264	1	1477	5	1761	3	1323	4	3434	4	7429	0	8339	5	2079	8	4619	4	8370	1	1688	5	6104	5	1071	3	2353	4	6616	4	4	4	3	3	3	4	15602	4	3	4	3	3	4
LQJprDAe	2023-02-17 19:27:39	2023-02-17 19:32:16	277	0	1876	21	4848	1	769	5	2300	1	1764	5	19828	2	10366	0	9392	5	4462	5	6075	4	6211	1	7528	5	2928	5	2112	3	2803	202	7500	3	2	2	2	2	2	3	25856	4	3	4	4	4	4
Lm063Pz7	2023-02-17 19:26:11	2023-02-17 19:31:59	348	0	262788	32	2021	1	2790	5	2152	6	2129	5	859	4	1374	0	1934	8	641	4	2458	3	1291	1	1211	5	1415	5	984	5	349	5	1495	4	5	4	4	5	5	4	6370	4	5	4	4	5	4
7KgpWQn7	2023-02-17 19:27:11	2023-02-17 19:31:58	287	0	109045	31	3771	1	311	5	3316	6	1403	5	1061	4	1170	0	1281	9	647	3	3483	2	1948	1	1884	5	1062	5	1348	4	962	5	1357	5	5	4	4	4	4	5	7310	4	4	5	4	5	4
ePJNX0n7	2023-02-17 19:25:33	2023-02-17 19:31:55	382	0	20186	35	1439	1	784	6	1942	5	1279	5	1258	4	2481	1	712	6	846	4	25650	2	2878	1	9176	5	7726	5	6395	4	1109	5	7288	4	4	5	4	4	4	3	17930	4	4	4	5	5	4
7lVm1Pge	2023-02-17 19:23:28	2023-02-17 19:31:23	475	0	48243	34	1479	1	1355	6	22459	6	2032	6	1100	4	2663	1	6038	6	866	8	25841	2	16658	1	10840	5	7794	5	3857	4	1199	4	15742	4	5	4	4	3	4	4	27519	4	5	4	4	5	4
7qlrkAqM	2023-02-17 19:25:27	2023-02-17 19:31:13	346	0	6165	32	1700	1	1385	5	967	5	2208	5	1361	3	1587	1	824	6	1187	3	28801	2	18654	1	9616	5	8403	5	2689	4	4533	5	4318	4	4	4	5	5	4	4	25023	4	4	4	5	4	5
LQJprWAe	2023-02-17 19:23:44	2023-02-17 19:31:12	448	0	2915	31	14179	0	7941	6	1242	6	9411	4	974	2	1336	0	22286	6	11136	4	8659	2	22521	1	6663	5	16154	5	7580	4	8677	4	2032	5	5	4	5	4	4	5	43611	4	5	5	3	5	5
ekz56OQL	2023-02-17 19:23:51	2023-02-17 19:31:11	440	0	2806	34	12441	0	728	6	5690	6	2124	4	2345	2	29538	0	6747	6	3997	5	12930	3	19302	1	12174	5	10839	5	6550	4	2665	5	11566	5	4	5	5	4	5	4	37038	4	5	4	3	5	4
MrjwQoYM	2023-02-17 19:23:50	2023-02-17 19:31:11	441	0	3150	33	28811350	0	2708	6	4626	6	2002	4	2471	2	29529	1	2713	6	7989	5	10586	3	57628420	1	2953	5	14796	5	4441	4	3135	4	28812013	4	5	4	4	5	5	5	172800000	4	5	5	3	5	4
LwRq25n7	2023-02-17 19:23:50	2023-02-17 19:31:11	441	0	2967	32	10589	0	4712	6	4199	6	2080	4	2370	2	29055	1	2718	6	7483	4	9855	2	21369	1	6591	5	17347	5	8852	4	1376	5	10086	4	4	5	4	5	4	4	38217	4	5	4	3	5	5
7YWY2jle	2023-02-17 19:23:48	2023-02-17 19:31:07	439	0	1209	22	3270	1	839	5	1715	1	2270	5	25119	3	7668	0	10451	4	9228	8	9445	7	11345	0	5747	5	3559	5	7805	5	1173	4	17638	3	4	4	2	4	4	2	55509	3	4	3	2	4	4
7qlrkA2M	2023-02-17 19:21:50	2023-02-17 19:30:56	546	0	2151	26	23283	1	637	5	41145	3	3838	4	1668	1	1785	1	4643	6	15070	3	21081	2	10424	1	1610	5	9129	4	10670	5	21479	5	9741	5	4	5	4	5	4	5	84242	4	5	4	5	4	5
LwRq25Y7	2023-02-17 19:27:09	2023-02-17 19:30:40	211	0	17622	34	19769	1	1421	5	1372	5	1592	4	1841	4	1597	0	916	8	1341	4	5200	4	3246	2	2740	5	6027	5	1112	4	1344	202	1443	4	4	4	4	5	4	4	11500	5	5	5	4	5	5
MoVYrKBe	2023-02-17 19:23:20	2023-02-17 19:30:26	426	0	179379	35	79812	1	518	6	1561	6	927	4	1164	1	1141	0	445	5	1163	7	1841	4	1807	1	955	5	807	5	1101	5	659	5	892	5	5	5	4	4	5	5	28654	5	4	5	5	4	5
MZbX4WvM	2023-02-17 19:26:21	2023-02-17 19:30:27	246	1	95059	35	1537	1	422	6	1075	6	1026	4	794	1	1043	0	497	6	1715	9	2303	3	1459	1	1043	5	971	4	503	5	789	5	1718	5	4	4	5	5	4	5	4951	5	5	4	5	5	4
LGlpE6je	2023-02-17 19:23:19	2023-02-17 19:30:25	426	0	899	35	3741	1	586	6	1288	6	930	4	993	1	1172	0	2114	5	17868	8	83524	2	1390	1	2264	5	875	5	1958	3	1147	5	1765	5	4	4	5	5	4	5	5349	5	4	4	5	4	4
LVb38EkL	2023-02-17 19:23:19	2023-02-17 19:30:26	427	0	994	35	31025	1	1705	6	924	6	1093	4	1618	1	1741	0	1871	5	617	9	3802	2	2475	1	4864	5	880	5	873	4	760	5	821	4	5	5	4	5	4	4	6060	5	5	4	4	5	4
MW56qbbL	2023-02-17 19:20:22	2023-02-17 19:30:24	602	0	886	35	1744	1	429	6	1363	6	1352	4	1649	1	1503	0	956	6	1032	8	4989	2	1273	2	1902	5	1317	5	1079	3	1003	4	2434	5	5	4	4	5	5	4	9353	5	5	4	5	4	4
eEQpZj1e	2023-02-17 19:20:19	2023-02-17 19:30:25	606	0	95762	35	2002	1	3140	6	1251	6	866	4	2344	1	1310	0	1517	5	1278	7	2621	2	2158	1	1109	5	953	4	1606	2	1776	4	1118	5	5	4	4	5	4	5	5461	5	4	4	5	4	4
Lzz4nA3L	2023-02-17 19:23:46	2023-02-17 19:30:23	397	1	155385	35	1959	1	1018	6	1077	6	1236	4	1033	1	1033	0	532	5	1456	8	2677	3	1659	1	1387	5	1171	5	839	4	1071	5	2134	4	5	4	5	5	4	5	6201	5	5	5	4	5	4
L0XwbaJL	2023-02-17 19:25:38	2023-02-17 19:30:20	282	0	2322	25	3941	1	1415	5	2056	4	2059	4	9272	4	2654	1	1457	6	3341	5	9711	5	5614	0	4140	5	4820	5	2323	5	1515	2	3169	4	3	4	2	3	2	1	34643	1	1	1	1	4	4
MdW4vXze	2023-02-17 19:22:18	2023-02-17 19:29:53	455	1	15698	36	6018	1	1784	6	1508	6	2062	4	2108	1	19656	1	18483	6	1039	2	14373	1	9134	1	1102	5	22320	5	2857	4	26185	4	5460	4	5	4	5	4	5	4	92023	5	4	3	4	5	4
M2pQWBqL	2023-02-17 19:22:16	2023-02-17 19:29:53	457	0	19760	31	2805	1	847	6	2083	4	1854	5	77113	4	8216	1	2319	4	5242	6	8945	4	22784	1	33414	5	6278	5	4254	2	2831	6	5577	4	4	4	4	4	5	4	40847	4	4	4	4	5	4
LQJprPbe	2023-02-17 19:25:11	2023-02-17 19:29:44	273	0	3931	21	1976	1	1090	5	1264	1	1072	5	2346	4	1887	0	1590	5	2687	9	5851	7.5	10284	0	2006	5	1686	5	2218	5	1850	202	4422	2	3	2	1	2	1	2	32637	4	3	1	3	5	4
7BPpKrZe	2023-02-17 19:23:15	2023-02-17 19:29:26	371	0	96580	30	1197	1	663	5	1210	5	1183	6	11544	3	841	0	1564	7	333	4	3499	3	1766	2	961	5	1036	4	1196	3	791	202	1107	5	4	4	5	5	4	5	25774	4	4	4	4	5	5
e3EyWNb7	2023-02-17 19:23:12	2023-02-17 19:29:26	374	1	4415	42	1909	1	1019	5	841	5	1260	5	1879	3	1503	0	764	7	931	3	3964	2	1537	1	2658	4	2477	5	3372	3	443	4	3081	4	5	5	4	4	4	5	6894	5	4	4	5	5	4
ePJNXPA7	2023-02-17 19:22:27	2023-02-17 19:29:19	412	0	2196	26	2528	1	2645	5	2149	5	2137	5	1033	2	1582	1	717	7	11074	4.5	32615	2	11956	1	6459	5	4643	5	4164	4	3384	202	5756	4	5	4	4	5	5	4	29232	5	4	4	4	5	4
MZbX46vM	2023-02-17 19:23:37	2023-02-17 19:29:16	339	0	7680	32	1327	1	1038	6	1172	5	1318	5	13091	3	1792	1	1964	5	9430	9	70384	2	15223	1	8982	5	7961	4	1216	4	3405	4	13786	4	4	3	4	4	4	5	19982	4	4	5	4	5	4
LVb38PkL	2023-02-17 19:22:38	2023-02-17 19:29:15	397	0	5502	28	15816	1	1812	5	1493	2	1190	4	5353	3	9256	0	3192	5	12368	6	8202	5	10985	1	5636	5	9836	5	2489	3	2769	202	17195	4	2	3	2	5	4	4	56623	5	5	4	4	5	5
MoVYrzBe	2023-02-17 19:22:09	2023-02-17 19:29:15	426	1	2367	26	1690	1	1057	5	29972	5	1062	5	1165	2	1191	1	415	8	8258	4	38098	2	9881	1.5	1717	5	4170	4	3836	4	3614	2	4122	4	5	4	4	5	5	4	31869	5	4	4	4	5	4
Lzz4n33L	2023-02-17 19:22:45	2023-02-17 19:29:13	388	0	3868	20	2998	0	1273	3	2441	1	3516	1	2708	2	6852	0	2385	5	8544	5	15540	3	16719	0	15268	5	9827	4	3706	2	2491	202	23517	4	4	3	4	4	4	3	39436	4	4	3	4	4	4
L0XwbKJL	2023-02-17 19:23:37	2023-02-17 19:29:10	333	0	4874	32	2570	1	3466	4	1220	3	1535	3	68857	4	4332	1	1749	5	3453	14	6509	10	4466	5	6499	5	2341	5	1571	5	1967	4	7914	5	4	4	4	4	5	5	58286	5	4	5	5	4	4
ep5XwVpM	2023-02-17 19:22:04	2023-02-17 19:29:04	420	0	15059	19	4144	1	2080	5	5775	1	2110	2	4569	1	6930	0	2281	4	5718	14	5401	4	60510	0	3008	5	33110	5	4805	4	2157	2	2952	3	2	3	3	2	4	1	28804	4	3	2	2	4	3
MJgpWqn7	2023-02-17 19:22:32	2023-02-17 19:29:03	391	0	3541	31	5665	1	2322	6	2520	6	1718	4	3155	3	6784	1	2123	6	5729	5	10897	4	22476	1	5511	5	15723	5	3458	4	1031	5	6373	5	4	5	4	5	4	5	28650	4	5	4	5	4	5
Mx9g4jJ7	2023-02-17 19:22:29	2023-02-17 19:28:59	390	0	2156	31	8124	1	549	6	2664	6	3125	4	3360	3	6544	1	734	6	7040	5	15976	4	16650	1	5951	5	17546	5	1891	4	2226	5	6525	5	4	5	4	5	4	5	29323	4	5	4	5	4	5
LOgpYxXL	2023-02-17 19:21:46	2023-02-17 19:28:59	433	0	227685	31	3263	1	98013	5	1751	5	997	5	1083	3	1317	0	1914	8	2369	4	2885	3	3554	1	1817	5	3033	5	744	5	853	5	863	4	4	4	5	5	4	4	6786	4	4	5	5	5	4
7jVlmdY7	2023-02-17 19:23:27	2023-02-17 19:28:44	317	1	131586	32	1867	1	367	5	1918	6	916	5	983	4	1801	0	1515	8	954	3	2437	2	1879	1	1185	5	1247	5	1734	4	934	4	1208	4	4	4	5	5	4	4	9601	4	4	5	4	5	4
enD1XxA7	2023-02-17 19:22:22	2023-02-17 19:28:38	376	0	5253	38	5808	1	8323	6	2972	6	8633	4	8562	1	6313	1	1912	7	6122	3	9024	2	21355	1	1090	5	6393	5	2324	5	2801	4	15759	4	4	5	4	4	4	5	34964	4	4	5	4	5	4
MgWRADJM	2023-02-17 19:22:23	2023-02-17 19:28:37	374	0	3737	52	86411297	1	3325	6	3152	6	10815	4	6106	1	6009	1	2476	7	4823	2	14822	1	8000	1	4244	5	12063	5	2348	4	4016	4	12519	4	4	5	4	4	4	5	230400000	4	4	4	4	5	4
e8Z4WrW7	2023-02-17 19:22:18	2023-02-17 19:28:35	377	0	7631	37	8765	1	5917	6	3193	5	5222	4	10727	1	7567	1	1967	7	4841	3	12749	2	16922	1	1087	5	7936	5	2665	5	2777	4	17279	4	4	5	4	4	4	5	33424	4	4	5	4	5	4
7XJ1g6de	2023-02-17 19:25:08	2023-02-17 19:28:13	185	0	1300	25	6140	1	1028	5	1266	4	1610	5	1835	3	6423	0	1514	5	2974	11	15669	4	6515	3	3830	5	2973	5	1668	4	1600	4	5324	5	4	5	4	4	4	4	18752	4	4	3	3	5	5
7YWY21ze	2023-02-17 19:23:59	2023-02-17 19:28:08	249	1	1807	35	23028	1	2351	6	1818	2	1301	5	2317	3	1341	0	1569	4	1323	3	6039	2	7449	0.5	10870	5	3412	3	2217	4	1701	202	2367	4	5	4	4	5	4	5	20384	5	4	4	5	4	3
M66gWYVM	2023-02-17 19:22:23	2023-02-17 19:28:04	341	0	1338	35	2320	1	3256	6	1467	4	12394	4	6967	3	7183	1	3629	5	4020	3	12097	2	2843	0.5	23069	5	6253	5	5414	4	1898	202	8228	4	5	4	4	5	5	4	35567	4	5	4	5	4	4
Lm063o47	2023-02-17 19:25:18	2023-02-17 19:28:01	163	0	1566	21	2620	1	547	5	1743	1	1089	4	3990	3	2981	0	1259	4	5401	4	5805	3.5	6034	0.5	5203	5	1928	5	2118	5	938	202	5198	4	4	3	3	3	3	2	14259	4	4	4	4	4	4
LQJpr2de	2023-02-17 19:21:56	2023-02-17 19:27:41	345	1	55433	20	4123	1	2525	4	3556	1	3249	3	3447	1	7024	0	2016	4	7057	6	9669	3	5189	1	7208	5	6560	5	4367	2	2784	202	9346	4	4	4	3	4	4	4	31098	4	5	4	4	5	5
ekz56GNL	2023-02-17 19:21:21	2023-02-17 19:27:33	372	1	1729	35	6619	1	867	4	2463	3	7425	2	10619	3	5881	1	8163	6	9216	4	16353	4	9586	3	6832	5	3300	4	4728	3	2627	2	4777	3	4	4	4	4	5	5	77673	4	4	4	4	5	5
MZbX4YqM	2023-02-17 19:14:59	2023-02-17 19:27:06	727	0	1650	23	3604	1	1162	4	1401	2	4110	5	9833	4	9565	0	8671	1	8119	20	175518	21	28712	0	20395	5	6980	4	3968	2	4218	2	13951	3	3	3	2	2	2	2	65926	4	3	3	3	2	1
MoVYrZOe	2023-02-17 19:22:12	2023-02-17 19:27:06	294	0	1690	30	5432	1	2868	6	1578	5	1100	3	5597	3	22876	1	39096	7	1970	5	10434	3	15157	2	4044	5	4804	5	2889	2	3239	202	5438	4	4	4	3	3	4	4	27078	4	4	4	4	5	5
M9KdWw9L	2023-02-17 19:21:50	2023-02-17 19:26:48	298	0	1430	34	2114	1	1232	5	1242	3	1647	6	1882	3	2606	0	1648	6	4514	6	17359	2	1484	1	6791	5	4197	5	4145	4	1137	202	5033	4	4	4	4	4	4	3	26675	4	3	5	5	4	4
ep5XwPNM	2023-02-17 19:18:14	2023-02-17 19:26:34	500	1	2416	25	3835	1	1963	6	3401	4	2477	5	2759	3	9615	1	8662	5	22441	3	12418	0.5	14301	1	11148	5	8974	3	6523	2	7718	4	16582	4	3	4	3	3	3	3	82573	4	3	4	4	5	4
7awq59De	2023-02-17 19:22:27	2023-02-17 19:26:19	232	1	2015	30	2661	1	1519	4	1257	3	1270	5	3141	3	9768	0	1560	5	4227	5	6270	4	5903	1	6552	5	6820	5	3464	3	2387	202	5100	4	4	4	4	4	4	4	27947	5	4	4	4	4	3
eb9gO5JL	2023-02-17 19:20:02	2023-02-17 19:25:09	307	0	15999	25	3665	1	4487	4	4282	3	1864	4	10758	3	1740	0	2409	9	872	6	3973	3	14032	1	4919	3	3254	4	30069	3	5586	4	4173	4	4	4	4	4	5	4	17154	4	4	4	4	5	4
MZbX4GqM	2023-02-17 19:22:08	2023-02-17 19:25:08	180	0	76877	31	2629	1	914	5	921	6	995	5	984	4	937	0	747	8	578	4	2575	3	2519	2	1350	5	1107	5	942	4	867	4	3430	5	4	4	5	4	4	5	6732	4	4	4	5	5	4
LVb38omL	2023-02-17 19:21:21	2023-02-17 19:25:02	221	0	8925	31	3593	1	396	5	1018	5	1668	5	1169	4	1029	0	949	8	1185	4	10733	3	2271	1	1500	5	1622	5	1218	4	1003	5	2034	4	5	4	4	4	4	5	12569	4	4	5	4	5	4
enD1XB27	2023-02-17 19:17:26	2023-02-17 19:23:57	391	0	2303	27	6617	1	1499	6	2318	1	5830	6	5117	4	4234	0	1616	5	7805	10	17107	3	6733	2	17253	5	6536	5	4118	3	6347	202	15168	4	4	4	4	4	4	3	37783	4	4	4	4	4	4
LQJprqde	2023-02-17 19:17:50	2023-02-17 19:23:35	345	0	3044	32	2540	1	1435	6	1786	5	2770	6	12567	3	4486	0	2132	6	9530	10	12688	4	11166	0.2	12583	5	5496	5	2944	2	4567	5	4909	5	5	5	4	4	4	4	29470	4	3	5	4	5	5
ey42dobL	2023-02-17 19:17:49	2023-02-17 19:23:35	346	1	159256	23	13624	1	582	6	1980	1	6010	5	3258	4	3537	0	1814	5	3873	10	3305	5	4147	0.5	7557	5	2996	5	4080	5	1048	202	3663	4	4	3	3	3	3	3	12502	4	4	5	5	5	5
7XJ1goOe	2023-02-17 19:14:37	2023-02-17 19:23:29	532	1	3154	35	2610	1	842	6	1237	6	2419	4	3241	1	2146	0	1286	6	1432	7	7286	2	5724	1	3566	5	2335	5	1833	3	2918	4	21147	5	4	4	5	4	4	5	9642	5	4	4	4	5	5
7YWY2G8e	2023-02-17 19:17:00	2023-02-17 19:23:29	389	0	4437	20	2433	1	1431	5	2996	1	4963	3	17335	3	7379	0	2600	3	8084	10	21557	10	21461	0	6915	5	4249	4	3452	3	3470	2	8224	4	4	5	3	3	4	3	37765	5	5	4	3	4	3
ekz56DzL	2023-02-17 19:15:07	2023-02-17 19:23:17	490	1	1240	22	2906	1	1981	5	1553	1	1034	3	2299	3	1433	0	2928	3	3188	14	7427	6	4593	1	3703	5	4460	5	1922	1	1495	202	4005	4	4	3	3	3	3	2	24430	4	4	4	3	5	4
7XJ1goje	2023-02-17 19:19:14	2023-02-17 19:23:12	238	1	1531	24	4606	1	828	5	1730	5	5187	6	2830	4	1716	0	933	7	5895	10	12161	2	5570	0.5	9200	5	4809	4	9097	1	2061	5	5410	4	3	3	3	3	3	2	22254	4	4	3	4	4	3
eEQpZQ8e	2023-02-17 19:13:21	2023-02-17 19:22:18	537	0	2913	29	1996	1	1619	5	1003	6	2220	6	1790	4	8520	0	5208	6	3860	8	5907	2	13413	0	4489	5	299378	5	4112	5	2802	6	3506	4	4	4	4	3	3	2	33501	4	5	5	5	4	5
Lzz4nz5L	2023-02-17 19:14:11	2023-02-17 19:22:11	480	1	6293	25	3777	1	920	5	1613	2	2577	3	3517	3	3173	0	2559	5	107894	3	5573	2	14646	3	5599	5	5665	5	5465	1	3132	4	6559	4	4	3	3	3	4	3	30753	4	3	3	4	4	3
MgWRAW8M	2023-02-17 19:19:15	2023-02-17 19:21:39	144	0	1483	19	2383	1	1284	5	1796	1	2518	4	1769	3	2234	0	1810	7	3310	10	4807	9	10874	2	3141	4	4198	2	2236	5	2158	2	5746	2	1	1	1	1	1	1	12058	2	5	2	3	4	3
7YWY25we	2023-02-17 19:17:46	2023-02-17 19:21:09	203	0	2590	19	2709	1	1147	5	1848	1	1505	5	2928	2	5188	0	2124	5	6413	9	5783	3	3458	0	7763	5	5830	4	3161	4	3770	2	6180	4	4	3	3	3	4	3	20669	4	4	4	4	4	4
MD3pWRGe	2023-02-17 19:12:41	2023-02-17 19:20:57	496	0	1750	21	3175	1	452	5	1788	1	935	4	17183	4	8562	0	1773	6	6967	10	35917	2	1022	6	9584	4	6523	5	3912	3	2003	2	5081	4	4	2	2	3	4	2	43201	3	4	4	4	3	2
M9KdWRzL	2023-02-17 19:15:03	2023-02-17 19:20:32	329	0	6455	28	4299	1	7493	5	2525	7	2838	6	5629	3	5183	1	2184	6	7113	10	8154	6	22906	5	3072	5	5773	5	3027	3	3211	4	14971	4	4	5	4	4	3	3	31530	4	3	4	4	4	3
7APEB49M	2023-02-17 19:16:30	2023-02-17 19:20:30	240	0	8264	19	2716	1	1036	5	1316	1	2740	5	3233	2	1606	0	3442	4	7258	15	6699	12	10283	1	5984	5	3122	5	1299	3	1724	2	3145	4	4	5	2	3	5	2	33646	4	4	3	3	4	2
e5mqbBNe	2023-02-17 19:13:28	2023-02-17 19:20:15	407	0	1326	36	3180	1	1421	6	1889	4	1794	5	2627	2	2673	1	1664	6	6537	16	8466	15	11903	0	6189	5	4317	5	1946	5	2340	202	7813	2	2	3	2	1	2	1	33639	4	4	3	3	3	2
e8Z4WY07	2023-02-17 19:14:32	2023-02-17 19:19:12	280	1	1368	27	2889	1	546	5	1634	3	4496	5	2990	4	2891	0	3104	4	8664	13	22518	10	3165	0	7980	5	2399	5	2066	2	2104	2	8922	4	4	3	3	3	3	3	30301	4	3	4	4	3	3
ekz56qYL	2023-02-17 19:14:59	2023-02-17 19:19:02	243	1	1793	21	2568	1	1035	5	1535	1	1936	5	2848	2	8908	0	1976	5	6793	8	10423	8	3338	0	3475	5	3410	5	2667	2	1598	4	8052	4	4	3	2	2	2	3	25432	4	4	4	4	4	4
MW56qW0L	2023-02-17 19:14:19	2023-02-17 19:18:06	227	0	1665	28	3547	1	1239	5	1612	3	1812	4	3923	4	2019	0	1608	5	6293	20	6617	2	10767	0	5217	5	2950	5	2636	5	1585	2	3297	2	3	3	2	2	2	2	21860	4	4	3	3	5	4
LOgpYyxL	2023-02-17 19:13:03	2023-02-17 19:17:17	254	0	1578	26	2954	1	726	6	1544	2	999	3	12706	4	2718	1	1885	6	5725	10	7648	8	6443	0.5	10578	5	3961	5	2994	5	1825	4	3355	3	3	2	2	3	3	3	32094	4	4	4	4	4	4
7awq5Qwe	2023-02-17 19:13:14	2023-02-17 19:17:03	229	0	2381	21	1683	1	884	5	1801	1	776	1	2491	4	5405	0	2962	3	6699	18	18408	10	9580	0	6810	5	4994	4	3084	4	1048	2	3608	3	3	2	2	2	2	2	28142	4	4	4	3	4	4
7jVlm9B7	2023-02-17 19:14:05	2023-02-17 19:17:02	177	0	2225	21	4404	0	449	5	1727	5	2104	4	4136	1	2903	1	2820	8	4847	5	6373	4	5066	2	7390	4	3160	5	1806	2	2109	6	3902	4	4	3	3	2	2	4	18415	4	4	4	4	5	5
M2pQl4aL	2023-02-17 19:13:02	2023-02-17 19:15:12	130	1	2000	36	7644	1	1210	6	1387	5	1312	5	3443	2	1491	1	1074	8	1169	10	5796	2	3698	2	4583	5	1621	4	1524	3	2180	5	4520	4	4	4	5	5	4	4	10632	4	4	4	5	5	4
7lVnOAqe	2023-02-18 20:49:49	2023-02-18 20:54:17	268	0	2379	30	2275	1	26756	5	856	3	1164	4	1185	3	924	0	535	6	1122	6	2593	3	768	1	681	5	743	5	907	5	399	4	897	4	5	5	4	4	5	5	5650	5	4	4	5	4	5
MrjO5ZpM	2023-02-18 20:36:13	2023-02-18 20:39:54	221	0	3389	27	1335	1	3831	3	4727	3	4152	6	12564	2	5040	0	1768	3	3853	3	4036	3	4280	3	9807	5	12886	4	2446	4	1864	202	2640	2	2	2	1	2	2	4	37778	4	4	5	4	4	4
7ql5Xl6M	2023-02-18 20:24:38	2023-02-18 20:31:32	414	0	2847	29	4418	1	5909	5	1875	5	3817	5	1351	1	3033	0	734	6	3359	3	13949	2	1132	1	1212	5	4160	5	3156	4	838	5	889	4	5	4	4	4	5	4	16115	4	4	5	5	4	4
e8Z9YZX7	2023-02-18 20:24:37	2023-02-18 20:31:28	411	0	807	30	8219	1	1101	5	3588	5	2422	5	3379	1	1173	0	1988	7	1485	4	6251	2	1000	1	2610	5	892	5	1989	4	611	4	14743	4	4	4	4	5	4	5	13969	4	5	4	4	4	4
L0X9E8DL	2023-02-18 20:21:35	2023-02-18 20:26:29	294	0	2730	31	2349	1	383	5	732	3	1229	4	1717	3	666	0	1336	6	537	6	1872	3	1033	1	607	5	497	5	433	5	844	4	967	5	4	5	4	5	5	4	6427	4	5	5	4	5	5
MJgzPaw7	2023-02-18 20:19:54	2023-02-18 20:26:23	389	0	27933	29	6787	1	8586	5	903	5	3830	5	4420	1	1504	0	5009	6	1478	3	10740	2	3035	1	2253	5	1953	5	3907	4	1341	5	3513	4	4	4	4	5	4	4	23462	4	4	4	4	5	4
ep5lYy8M	2023-02-18 20:19:52	2023-02-18 20:26:22	390	0	5367	28	32157	1	4942	5	3146	4	1719	5	4738	1	3551	0	2936	7	3238	4	3701	2	2534	1	1257	5	11474	5	1196	4	3033	4	1402	4	5	4	4	4	5	4	25602	4	5	4	4	4	5
evoYnkxM	2023-02-18 20:13:10	2023-02-18 20:20:13	423	0	8888	41	2447	1	2562	5	1159	3	2712	4	2584	3	1059	0	2082	6	2042	6	5705	2	2288	1	456	5	7138	5	1853	5	764	4	2161	5	4	5	5	4	5	5	9894	4	5	5	4	5	5
M2p912NL	2023-02-18 20:13:11	2023-02-18 20:20:05	414	0	8499	45	3096	1	598	5	2636	3	2812	4	975	3	2493	0	1959	6	1945	7	9054	3	2008	1	729	5	1084	5	608	5	733	5	6316	5	4	5	5	4	4	5	15810	4	5	5	4	4	5
e3EDYX97	2023-02-18 20:16:27	2023-02-18 20:19:48	201	1	6682	35	5142	1	6963	5	1154	4	921	5	4634	3	2012	0	2263	7	4982	5	9415	2	1839	1	489	5	1446	5	1140	5	780	4	726	5	4	5	5	4	5	5	11828	5	4	5	5	4	5
MZbzxkKM	2023-02-18 20:14:08	2023-02-18 20:19:43	335	0	28805937	28	28806664	1	4999	5	3236	4	3512	5	57605403	1	3332	0	5270	5	2274	5	11694	2	3665	1	57603303	5	57610348	5	3234	4	3553	5	3184	4	4	4	4	4	4	4	172800000	4	4	4	4	4	4
eEQznO8e	2023-02-18 20:14:05	2023-02-18 20:19:38	333	0	7847	29	3280	1	8751	5	1303	5	6220	5	9055	1	1017	0	856	6	4511	3	20098	2	1459	1	1559	5	1756	5	8192	4	862	4	5411	4	4	4	4	4	5	4	25903	4	5	4	4	4	4
Mx9rZ6K7	2023-02-18 20:16:27	2023-02-18 20:19:29	182	1	9194	40	7297	1	856	5	3345	5	1254	4	1668	3	4182	0	643	6	4517	6	4446	2	746	1	398	5	12955	5	744	5	665	5	2690	4	5	5	4	5	4	5	14186	5	4	5	5	4	5
M2p91qaL	2023-02-18 20:07:59	2023-02-18 20:16:29	510	0	1260	26	3566	1	1017	5	1084	5	1290	5	1069	3	1117	0	759	7	831	6	42654	3	1648	0.5	3245	5	1256	5	1033	4	1014	5	1839	4	4	5	4	4	5	5	8257	4	5	5	4	5	5
7BP9vAde	2023-02-18 20:10:59	2023-02-18 20:15:27	268	1	80745	42	3119	1	387	5	1268	5	1100	4	888	3	4162	0	1487	6	1093	2	2130	1	731	1	2525	4	1124	5	2274	2	367	5	3040	5	4	4	5	4	5	4	4362	5	5	4	5	4	4
7KgzjKk7	2023-02-18 20:08:44	2023-02-18 20:15:21	397	1	143320	40	1230	1	973	5	1291	5	780	5	987	4	948	0	1481	7	630	3	3233	2	926	1	1471	4	953	5	4134	3	728	4	4051	4	5	5	4	5	5	4	4296	4	5	5	5	4	5
MZbzxKrM	2023-02-18 20:09:18	2023-02-18 20:15:15	357	1	250408	55	1401	0	610	5	1567	6	1772	5	945	3	1127	0	1139	7	961	3	3901	2	2172	1	1116	4	2785	5	1077	3	914	4	1316	4	5	5	4	4	5	4	6819	4	5	5	4	5	5
Mx9rZ857	2023-02-18 20:07:13	2023-02-18 20:14:41	448	1	2206	33	5168	1	1772	5	1779	3	11971	5	3562	4	10457	1	3312	8	18639	7	33578	2	22217	1	40305	5	10600	4	3920	3	7513	202	11849	4	4	3	4	4	5	4	50250	4	4	5	4	5	4
7BP9vlde	2023-02-18 20:08:17	2023-02-18 20:13:35	318	0	2275	28	7080	1	4840	5	3273	5	15799	5	4829	1	3931	0	2743	6	3339	4	23112	2	2552	1	2349	5	5218	5	15169	4	4062	5	3899	4	4	4	4	4	4	4	22833	4	3	4	4	4	4
e3EDYrw7	2023-02-18 20:08:12	2023-02-18 20:13:38	326	0	10774	29	2694	1	9045	5	1142	5	15313	5	7098	1	1216	0	6223	6	2438	4	7234	2	5017	1	2889	5	16718	5	18005	4	1000	4	5843	4	4	4	4	5	4	5	20891	4	5	4	5	4	4
eb9wklNL	2023-02-18 20:08:16	2023-02-18 20:13:35	319	0	5397	29	9610	1	1372	5	16897	5	5099	5	1628	1	6982	0	750	6	5785	5	5497	2	2854	1	1441	5	34570	5	1053	3	6381	5	1952	4	5	4	4	4	4	4	24714	4	4	4	4	5	4
ep5lYgZM	2023-02-18 20:05:56	2023-02-18 20:12:58	422	0	9545	30	2293	1	734	5	138713	3	993	4	2284	4	1526	0	1221	5	810	9	19302	4	7003	2	4894	5	2186	4	1601	3	1355	6	10577	4	5	4	3	5	4	5	34135	3	4	5	4	5	3
LOgzQV4L	2023-02-18 20:03:46	2023-02-18 20:12:37	531	0	788	30	2332	1	758	5	780	5	7941	6	1718	4	5883	0	959	6	6573	3	7490	2	13987	0	3729	5	11229	4	659	3	6569	4	10113	4	4	5	5	4	4	5	30664	5	4	4	5	4	5
M2p91glL	2023-02-18 20:04:11	2023-02-18 20:11:33	442	0	80733	32	78813	1	896	5	10118	5	959	6	1205	4	5215	0	1488	6	4054	2	17794	1	1233	0	10389	5	1076	5	3888	4	945	5	4567	5	4	4	5	4	5	4	11590	5	4	5	4	5	4
MrjOr40M	2023-02-18 20:03:34	2023-02-18 20:10:54	440	0	198329	33	2634	1	1343	5	1489	5	1109	6	5847	4	1805	0	4347	6	884	3	16857	1	5374	0	7220	5	3943	4	1001	5	3711	4	2281	4	5	5	4	4	5	4	19498	5	4	5	5	4	5
LwRXZav7	2023-02-18 20:01:32	2023-02-18 20:10:32	540	1	375079	45	2019	0	27724	5	1009	5	20087	4	1776	3	1306	0	1150	7	370	3	54083	1	870	2	1315	4	1957	4	954	2	777	6	1594	5	5	4	5	5	4	5	11342	4	5	5	5	4	5
MrjOr4VM	2023-02-18 20:06:24	2023-02-18 20:10:31	247	0	1685	31	2602	1	992	5	10947	6	2278	4	1387	4	1113	0	1820	7	3867	6	7315	4	14054	1	1540	5	1826	5	2102	4	5054	4	6369	5	5	5	4	5	5	5	21813	5	5	5	5	5	4
7YWzAbme	2023-02-18 20:04:37	2023-02-18 20:10:29	352	0	1023	30	4414	1	6506	5	1132	5	3189	5	1306	1	3374	0	777	6	2948	3	14635	2	5471	1	2471	4	19575	5	2073	4	3947	4	2214	4	4	4	4	4	5	4	14469	4	4	4	4	5	4
7XJzjV5e	2023-02-18 20:04:36	2023-02-18 20:10:30	354	0	4695	29	7100	1	1035	5	2978	5	916	5	3578	1	1420	0	2681	6	1391	4	34516	2	2357	1	2209	4	2198	4	4121	4	1499	4	5462	4	4	5	4	4	4	4	12170	4	5	4	4	4	5
e3EDY2E7	2023-02-18 20:03:32	2023-02-18 20:10:17	405	0	2300	31	9178	1	1883	5	9092	5	1734	6	6842	4	2075	0	5700	6	2141	3	15026	2	3021	0	14568	5	2300	4	6061	3	1158	5	17475	4	5	5	4	5	4	5	10382	5	4	4	5	4	5
MW5zGqXL	2023-02-18 20:02:20	2023-02-18 20:09:36	436	0	70937	35	6543	1	1895	5	12315	5	5429	6	3964	4	4048	0	3081	6	4541	2	10697	1	8719	0	9224	5	6526	5	3845	4	3950	4	14434	5	4	5	4	5	4	5	19645	5	4	4	5	5	4
7AP9RBAM	2023-02-18 20:01:19	2023-02-18 20:09:23	484	0	223507	25	1204	1	1399	5	829	3	777	4	1035	3	773	0	964	6	549	3	3639	2	1107	1	2447	4	886	4	1487	2	2127	6	927	4	5	5	4	5	5	4	5925	5	5	5	4	5	5
7BP9vKje	2023-02-18 20:01:19	2023-02-18 20:07:28	369	0	159167	45	2621	1	651	5	1276	5	811	4	1016	3	1043	0	1276	7	416	2	2156	1	853	1	1123	4	772	4	1856	2	2192	6	1517	5	5	4	5	5	4	4	4480	4	5	4	5	5	4
7KgzjWv7	2023-02-18 20:01:43	2023-02-18 20:07:23	340	1	274983	53	1518	0	566	5	713	6	1992	5	1262	4	1110	0	885	6	766	2	3929	2	1801	1	2005	4	1375	4	2373	3	728	6	1070	4	5	4	4	5	4	5	4193	4	5	5	4	5	5
e3EDY3n7	2023-02-18 19:21:57	2023-02-18 19:36:06	849	0	1435	35	2246	1	52237	5	2351	4	2062	4	2278	3	2114	0	2824	4	1721	3	662450	2	3235	1	2108	4	4337	4	2354	2	4979	4	10752	4	5	4	5	4	5	4	9660	4	5	4	4	4	4
LVbzGBRL	2023-02-18 19:27:36	2023-02-18 19:35:45	489	0	173131	31	2296	1	1224	5	1107	5	2374	5	1747	4	3122	0	3156	7	1771	4	9396	2	8051	1	14083	5	2550	5	1368	4	1077	4	5095	5	4	5	5	4	5	5	11519	4	5	5	4	5	5
L0X9E2jL	2023-02-18 19:27:17	2023-02-18 19:35:19	482	0	67591	30	2780	1	1069	5	1420	4	1760	4	3886	4	2471	0	2502	6	3980	12	20932	2	28850	1	9518	5	2851	5	3092	4	5709	5	9693	5	4	4	5	5	5	4	21771	5	4	5	5	4	5
evoYnx3M	2023-02-18 19:28:04	2023-02-18 19:35:05	421	0	322797	28	2521	1	846	5	990	4	1486	4	1299	4	1672	0	1227	6	1273	4	4865	2	2468	1	2334	5	5848	5	2434	4	1162	4	1735	5	4	5	5	4	5	5	6719	4	5	4	5	5	4
e5m9rjVe	2023-02-18 19:26:34	2023-02-18 19:34:53	499	1	1732	18	2910	1	530	3	910	3	2887	4	6091	2	111375	0	75353	4	7019	0.5	10112	0.1	61823	0	5628	4	5882	2	4790	1	2123	2	5559	5	5	4	4	3	4	2	27421	5	3	5	5	3	3
MrjOrKYM	2023-02-18 19:26:09	2023-02-18 19:33:43	454	0	21814	45	2126	1	1772	6	2235	5	5487	5	5372	4	6669	1	73576	8	13693	5	8525	4	13285	1	9403	5	4570	5	2522	4	9931	5	7979	4	5	4	5	4	5	4	24829	5	4	5	4	5	4
MD3Kngoe	2023-02-18 19:25:42	2023-02-18 19:33:15	453	0	10433	31	8792	1	1730	5	1599	5	1378	4	8499	4	16709	1	2493	4	12095	5.7	69646	2	44100	1.5	13034	5	7836	5	5593	4	1498	6	6499	4	5	4	3	3	4	3	40189	4	3	4	5	3	3
MZbzxl8M	2023-02-18 19:26:53	2023-02-18 19:33:01	368	0	100840	31	7156	1	1435	5	11338	2	1438	4	2828	2	3112	0	1250	4	1580	1.5	6696	1.5	11403	0.3	10810	5	3852	5	2516	4	1835	2	2923	4	3	4	3	4	5	4	17659	5	4	4	5	4	5
M669D2dM	2023-02-18 19:26:34	2023-02-18 19:30:43	249	0	105549	30	12097	1	873	5	955	4	2483	4	1101	2	1102	0	899	7	1002	4	16807	3	1948	1	1668	5	12530	4	2621	4	1492	4	5898	5	4	3	4	4	4	3	19003	4	5	5	4	5	5
MD3KnEoe	2023-02-18 19:26:40	2023-02-18 19:30:33	233	1	2364	31	1791	1	926	5	1802	4	1354	5	2287	4	2073	1	1269	6	7781	6	4931	5	9553	1	9995	5	3876	5	1938	4	1386	202	8002	4	5	4	5	4	3	4	18415	5	4	5	4	5	4
eNGoJ6gM	2023-02-18 19:26:43	2023-02-18 19:29:54	191	0	963	45	1600	1	2602	5	1606	5	3232	4	4567	3	25052	0	3527	7	3814	6	22601	4	5010	1	4606	5	5657	5	2519	5	1504	5	5903	4	5	4	4	5	5	4	13576	4	5	4	4	5	4
MdWQEBWe	2023-02-18 19:35:25	2023-02-18 19:38:34	189	0	14581	38	1575	0	1913	6	3480	5	1840	6	2568	4	2648	1	3720	8	2254	5	23601	3	4936	2	8736	5	5344	5	1464	4	1272	6	5504	4	5	4	5	4	4	5	8120	4	5	4	4	5	4
7XJzjkde	2023-02-18 18:55:36	2023-02-18 19:27:47	1931	1	1703538	32	3173	1	952	6	4182	6	1284	4	1236	2	2915	0	1029	8	1796	3	28492	2	2440	1	4052	5	3092	5	2805	3	2942	202	1718	4	4	3	5	4	5	3	13717	4	5	5	4	5	5
MJgzPOn7	2023-02-18 18:57:14	2023-02-18 19:26:11	1737	0	1659036	32	2113	1	1002	6	1154	6	852	5	1412	3	1706	0	1105	8	843	5	2874	3	1024	1	2110	3	922	4	2292	2	915	4	1185	4	5	4	3	4	5	3	6125	4	4	3	5	4	5
7BP9vmZe	2023-02-18 18:56:39	2023-02-18 19:24:37	1678	0	1552346	35	4516	0	1012	6	1119	6	3813	5	1132	2	4271	0	1484	8	814	6	5475	3	4482	1	1669	4	850	5	1029	4	984	5	1259	4	5	3	4	5	4	5	7142	4	5	4	5	4	5
eNGoJgqM	2023-02-18 19:16:19	2023-02-18 19:24:10	471	0	3890	31	10954	1	11234	5	1126	6	6064	5	1297	1	7387	0	3173	8	897	7	13042	5	10383	2	2917	5	8367	5	1071	4	33367	5	1204	4	5	4	5	4	5	4	22726	4	5	4	5	4	5
7AP9RKPM	2023-02-18 19:16:18	2023-02-18 19:24:10	472	0	4506	33	8303	1	630	5	9334	6	11087	5	4710	1	2529	0	5054	8	5451	8	6738	6	11213	1	7380	5	4600	5	3865	4	30931	5	4074	4	5	4	5	4	5	4	12857	4	5	4	5	4	5
ep5lYapM	2023-02-18 19:16:09	2023-02-18 19:24:07	478	0	12919	32	3289	1	15198	5	8822	6	1687	5	4655	1	2342	0	5278	8	6119	7	3349	5	11663	1	12029	5	2168	5	3738	4	30437	5	4509	5	4	5	4	5	4	5	13253	5	4	5	4	5	4
MgWqgpJM	2023-02-18 18:56:40	2023-02-18 19:23:36	1616	0	1472458	30	4822	1	4469	6	2319	5	14178	4	991	2	1300	0	820	7	707	5	11134	3	2436	2	1800	5	2646	4	1129	4	909	202	4507	4	4	3	4	5	4	3	11167	4	5	4	4	4	5
LQJovabe	2023-02-18 18:56:06	2023-02-18 19:23:24	1638	1	1388670	30	3493	1	3462	5	2021	2	1134	5	2834	3	1456	0	2118	8	1673	5	5408	3	5729	4	2676	5	4689	5	12228	4	2596	202	3316	5	4	5	4	5	4	5	22406	3	4	5	4	5	4
7XJzjPOe	2023-02-18 18:56:35	2023-02-18 19:22:21	1546	0	1437701	32	2898	0	1508	6	1303	7	1235	4	1702	2	1493	0	4185	7	789	4	2805	1	1357	1	1603	3	1208	3	1218	4	856	5	4087	4	5	4	3	4	5	4	7481	4	5	4	5	4	4
e3EDYwN7	2023-02-18 19:11:27	2023-02-18 19:22:01	634	1	579768	27	2573	1	744	5	643	4	735	4	837	3	790	1	856	7	343	6	1678	3	962	1	748	5	890	5	1384	4	225	5	2577	4	3	5	4	5	3	5	4466	4	3	5	4	3	1
M9KPOV9L	2023-02-18 19:10:46	2023-02-18 19:21:13	627	1	535208	56	2156	1	395	5	1632	6	1477	5	1258	4	1105	0	1004	8	1533	6	4293	4	5783	2	2036	5	1256	5	2910	4	798	5	1129	4	5	5	4	5	4	4	7924	5	4	5	5	4	5
7AP9RvzM	2023-02-18 19:11:44	2023-02-18 19:20:59	555	1	502281	26	1168	1	749	5	801	4	684	5	750	3	944	0	850	7	563	5	2026	3	668	1	946	5	685	4	713	5	607	5	1465	4	3	5	4	5	3	5	4517	4	5	3	5	4	4
LOgzQAYL	2023-02-18 18:56:35	2023-02-18 19:20:38	1443	1	1339928	30	2092	1	740	6	4848	4	1117	4	990	2	1217	0	959	8	796	3	2876	2	2198	1	1434	5	10524	4	3255	4	972	4	1783	4	4	3	4	5	4	3	9600	5	4	4	4	5	4
7awrg0De	2023-02-18 19:13:33	2023-02-18 19:20:28	415	0	14591	32	2802	1	2357	5	9621	3	1025	4	2277	4	2008	0	1402	5	827	9	20590	4	3239	1	6298	5	2062	4	2952	3	1130	6	114679	4	5	4	5	3	5	4	51614	5	4	3	5	4	5
MRJzgA1M	2023-02-18 18:57:10	2023-02-18 19:20:23	1393	0	1313332	33	4575	1	1295	6	943	6	1645	5	1603	4	1325	1	782	7	799	5	2949	1	2277	1	1529	4	1154	3	875	5	904	6	2522	4	4	5	3	4	4	5	6356	4	5	4	5	4	5
MgWqg6QM	2023-02-18 18:58:31	2023-02-18 19:20:05	1294	0	3052	25	3219	1	865	4	1554	2	2068	5	1155487	4	15885	0	2221	2	1576	8	3152	5	4737	0	1998	5	2637	5	1767	4	1344	2	5446	5	3	4	5	5	3	4	8866	5	3	4	5	5	4
e8Z9EBd7	2023-02-18 19:11:10	2023-02-18 19:19:56	526	0	450314	33	1127	1	690	5	1323	4	848	5	973	3	682	0	1026	6	364	6	2827	3	529	1	631	5	10852	4	742	5	616	5	656	4	3	5	4	5	3	5	4615	4	3	5	5	5	4
MrjOrgkM	2023-02-18 19:10:54	2023-02-18 19:19:48	534	0	351548	56	6509	1	661	4	2463	6	9495	6	814	4	1720	0	889	8	1216	3	3902	2	2423	2	2500	5	2347	5	12576	3	1094	4	2062	4	4	5	5	5	4	4	17237	5	4	4	4	4	5
7YWzAD8e	2023-02-18 18:56:16	2023-02-18 19:19:32	1396	0	1110	30	1357	1	591	5	1421	5	1151	3	1714	3	1502	1	3041	6	1903	6	157727	3	6890	2	15825	5	3427	5	2011	2	4587	202	70888	4	4	3	4	4	4	5	13556	4	4	4	4	5	4
M669DKJM	2023-02-18 19:07:40	2023-02-18 19:19:14	694	1	484403	56	1662	1	392	5	1146	6	5242	5	1666	4	1431	0	2282	7	544	5	7965	3	3240	2	4910	5	3966	5	3856	4	1179	5	2306	4	4	5	5	4	5	4	6953	5	4	4	5	4	5
7BP9vd3e	2023-02-18 18:57:40	2023-02-18 19:18:57	1277	1	1197002	32	2066	0	1462	6	1166	6	1035	3	2152	2	1259	1	765	9	841	5	3001	3	1073	1	1388	4	1064	4	969	3	789	5	1037	4	5	4	5	3	4	5	6612	4	5	4	5	4	5
7KgzjAP7	2023-02-18 19:10:12	2023-02-18 19:18:55	523	1	305052	32	1697	1	395	5	906	4	731	4	819	3	1122	0	835	7	559	6	1935	4	486	0.5	2635	5	1005	4	765	4	641	5	701	4	3	5	4	5	3	5	4614	4	4	5	4	5	3
MoVaOyOe	2023-02-18 19:09:18	2023-02-18 19:18:34	556	1	96080	50	1685	1	1005	5	1720	3	435	4	945	3	854	1	1090	6	787	5	95096	4	931	1	1335	5	925	4	884	4	2146	4	552	4	5	4	5	4	4	5	5730	4	5	4	5	5	4
LGlzQYPe	2023-02-18 19:10:49	2023-02-18 19:18:31	462	0	391833	30	1153	1	794	5	699	3	1524	5	1304	3	581	1	743	6	378	5	10443	2	602	1	789	5	732	4	656	5	591	4	659	4	3	5	4	5	4	5	4607	4	5	3	5	4	4
Lzzk2dxL	2023-02-18 18:56:17	2023-02-18 19:18:25	1328	0	1152468	30	8818	1	1075	6	1420	4	3967	4	1670	2	2400	0	3167	7	2212	3	8366	3	2082	1	1415	5	8271	4	1104	3	1113	202	1218	4	4	5	4	4	4	3	15086	5	5	4	5	4	5
MJgzPwB7	2023-02-18 19:10:07	2023-02-18 19:18:10	483	1	31569	30	3681	1	1406	5	1252	3	1542	5	1520	4	1443	1	1586	6	1698	6	80346	5	3440	1	2045	5	2219	5	1409	4	1387	4	1361	5	4	5	4	4	5	4	11723	4	5	4	5	4	5
7awrgPDe	2023-02-18 19:09:55	2023-02-18 19:18:04	489	0	1715	30	1535	1	261953	5	1213	4	1016	4	1247	3	556	1	844	7	420	4	1735	3	568	0.5	1462	5	836	4	734	4	685	4	864	4	3	5	4	5	3	5	4656	4	3	5	4	5	3
MRJzgP1M	2023-02-18 19:09:39	2023-02-18 19:18:02	503	0	4925	31	4758	1	8901	5	3725	6	4924	5	4764	1	3217	0	4409	8	3775	7	11259	5	7144	2	11721	5	5894	5	3902	4	4167	5	3506	5	4	5	4	5	4	5	25516	5	4	5	4	5	4
e4g9yb8L	2023-02-18 19:09:38	2023-02-18 19:17:55	497	0	6585	32	1578	1	12388	5	1180	6	7689	5	4095	1	1111	0	6940	8	980	8	15102	6	2726	1	16096	5	5111	5	1824	4	5858	5	1064	4	5	4	5	4	5	4	26159	4	5	4	5	4	5
MgWqgVQM	2023-02-18 19:10:02	2023-02-18 19:17:53	471	1	35028	50	2695	1	1860	5	1109	3	1304	4	1683	3	1511	1	1610	6	1235	6	80430	4	2387	1	3599	5	1807	5	2196	4	850	4	1314	4	4	5	4	5	4	5	6990	4	5	4	5	4	5
7ql5OwKM	2023-02-18 19:09:40	2023-02-18 19:17:51	491	0	3554	33	9081	1	3858	5	6974	6	1604	5	5465	1	6267	0	1429	8	6973	7	6729	5	11543	2	7463	5	7044	5	6526	4	1355	5	6366	4	5	4	5	4	5	4	10769	4	5	4	5	4	5
LQJov0de	2023-02-18 19:09:37	2023-02-18 19:17:43	486	0	4450	34	11395	1	1526	5	6915	6	1872	5	5470	1	6098	0	1093	8	7861	8	3967	6	16146	1	2764	5	9230	5	6472	4	1461	5	6312	5	4	5	4	5	4	5	10804	5	4	5	4	5	4
MrjOrkkM	2023-02-18 19:10:35	2023-02-18 19:17:35	420	0	1277	36	2884	1	1135	5	1259	3	1712	5	2222	3	1457	0	1726	7	744	4	59094	2	1508	1	1449	5	1692	4	2965	5	1881	202	7464	4	5	4	3	5	4	4	8252	4	5	4	3	5	4
7XJzjROe	2023-02-18 19:09:41	2023-02-18 19:17:32	471	1	216660	30	2185	1	384	5	1158	4	1110	4	862	4	847	0	901	6	587	5	1743	3	436	1	872	5	893	5	733	4	632	4	805	4	3	5	4	5	3	5	4478	4	3	5	4	5	3
7YWzAE8e	2023-02-18 18:56:12	2023-02-18 19:17:26	1274	0	1191651	31	2591	1	1013	6	1389	7	911	5	1698	2	2368	1	1877	7	2011	5	2689	2	1032	1	1487	4	2474	3	792	4	1702	4	1424	4	5	4	4	3	4	5	7019	4	5	4	5	4	5
ey4wD9VL	2023-02-18 19:10:33	2023-02-18 19:17:12	399	1	343160	29	1848	1	633	5	918	4	764	4	1111	3	632	0	1957	7	295	7	1884	4	1592	1	827	5	1417	5	485	5	692	5	682	4	3	5	4	5	3	4	4347	4	3	5	4	4	5
7XJzjRje	2023-02-18 18:59:30	2023-02-18 19:16:58	1048	0	956180	37	3632	1	1108	5	8116	5	19106	5	1306	3	662	1	1486	7	671	3	2859	2	1299	1	904	5	1693	5	861	3	1048	202	1262	4	5	3	4	4	4	5	4829	3	4	4	5	4	5
7BP9vX6e	2023-02-18 19:09:17	2023-02-18 19:16:39	442	0	52479	30	2746	1	1523	5	1095	3	1276	5	1308	3	1591	1	1253	6	1259	6	47801	5	2216	1	2185	5	2491	5	1854	4	651	4	871	4	5	4	4	5	4	5	5470	4	5	4	5	4	5
MD3KnwGe	2023-02-18 19:10:14	2023-02-18 19:16:38	384	1	10220	50	3015	1	487	5	802	3	833	5	864	3	958	1	833	6	782	6	66663	5	3181	1	2527	5	529	5	3320	4	1678	4	1522	4	5	4	5	4	4	5	11064	4	5	4	5	4	5
eb9wkNdL	2023-02-18 19:09:13	2023-02-18 19:16:39	446	0	31435	30	1653	1	1779	5	1671	3	635	4	766	4	892	1	852	6	641	5	106017	3	2472	1	3345	5	1946	5	1736	4	2073	4	1323	4	5	4	5	4	5	4	5827	4	5	4	5	4	5
7Kgzj467	2023-02-18 19:09:22	2023-02-18 19:16:40	438	1	50324	30	2846	1	1258	5	1320	3	1316	4	1302	4	1403	1	1457	6	1350	6	47768	4	1916	1	2090	5	12501	5	1747	4	564	4	1062	4	5	4	5	4	4	5	5401	4	5	4	5	4	4
LGlzQyEe	2023-02-18 19:08:13	2023-02-18 19:16:24	491	0	103546	31	1602	1	792	5	782	5	1439	4	3944	2	1741	1	1136	6	839	5.5	11026	5	4225	0.5	2101	5	2822	5	1357	5	290	5	1375	5	4	4	5	3	5	4	5846	5	4	5	3	4	5
Mx9rZNK7	2023-02-18 18:56:05	2023-02-18 19:15:58	1193	0	1088175	35	7935	1	1397	6	1094	6	1433	5	1134	2	1270	0	1678	8	729	6	2591	4	2836	1	1762	3	971	5	4477	2	2110	5	1231	4	5	4	3	4	5	4	6616	4	5	4	2	4	4
LOgzQP1L	2023-02-18 18:55:51	2023-02-18 19:15:57	1206	1	958625	30	13765	1	315	5	3851	2	1108	5	3098	3	3182	0	2633	7	1279	3	5573	2	14913	3	3940	4	2364	5	2585	4	2279	202	2144	5	4	3	3	4	5	4	15147	4	4	4	5	5	4
M2p915NL	2023-02-18 19:04:32	2023-02-18 19:15:37	665	1	806	31	1941	1	1128	5	1123	3	1086	3	2498	4	1103	0	6653	5	2517	4	3410	3	1278	1	1175	5	1203	5	5207	3	1365	5	1842	4	5	5	4	4	4	5	7332	5	4	3	4	5	4
ey4wDNVL	2023-02-18 19:05:20	2023-02-18 19:15:22	602	1	105650	36	3118	1	3804	5	5445	5	14047	6	4447	4	3639	0	3113	7	11720	4	11660	2	4447	2	1348	5	5655	5	4078	4	29575	4	55942	5	4	4	5	5	5	4	7567	5	4	4	5	5	5
e8Z9Enr7	2023-02-18 18:57:22	2023-02-18 19:15:23	1081	0	1014202	37	3277	1	744	5	845	6	1264	5	1021	4	1053	1	342	8	710	3	2951	1.5	3907	1.5	2976	5	1716	4	819	3	2212	4	1047	4	4	5	4	4	4	5	3828	4	4	5	4	4	5
MrjOrN5M	2023-02-18 19:06:24	2023-02-18 19:15:13	529	0	271484	56	1816	1	386	5	1114	6	1025	5	1167	4	943	0	897	7	801	6	2517	4	3183	0.5	5972	5	5140	5	2183	4	1086	4	1893	5	4	4	5	4	5	5	170011	4	5	5	4	5	4
7YWzA8we	2023-02-18 18:55:36	2023-02-18 19:15:04	1168	1	930839	30	108961	1	913	5	953	4	4989	4	1024	2	1636	0	950	6	1622	5	3994	4	12728	1	2460	5	7348	4	1228	3	1124	202	1444	4	5	4	4	4	5	3	6822	5	4	4	4	5	4
Lzzk285L	2023-02-18 19:07:47	2023-02-18 19:14:18	391	0	310666	30	1785	1	735	5	824	5	1408	5	1485	3	1109	1	1058	7	774	5	2147	5	663	0	1182	5	1132	5	534	5	768	4	1173	4	5	4	5	5	4	3	7748	5	4	4	5	3	5
evoYnwxM	2023-02-18 18:58:45	2023-02-18 19:14:07	922	0	764984	38	2778	1	88616	5	2376	5	4837	5	1488	4	611	1	1148	8	447	2	2990	1	3700	1	1949	4	1368	4	275	2	1323	5	777	4	4	3	4	4	4	4	4110	4	4	5	4	5	3
e5m9rENe	2023-02-18 18:58:27	2023-02-18 19:13:58	931	0	779695	31	2425	1	1388	6	1862	6	1241	5	1380	4	2382	0	1238	9	620	4	2290	2	3191	0	2832	3	5235	5	4018	3	1000	4	1962	4	5	4	2	5	4	5	9349	4	5	4	5	4	3
7lVnWARe	2023-02-18 19:09:13	2023-02-18 19:13:57	284	1	1063	29	1220	1	487	5	1107	3	926	6	646	4	973	0	499	6	1066	4	3091	3	815	1	951	5	1370	5	1253	4	809	202	1003	5	4	5	5	4	4	5	85443	4	5	4	5	5	4
7XJzjyje	2023-02-18 18:57:52	2023-02-18 19:12:57	905	0	821918	37	2975	1	1640	5	1514	6	1100	5	1129	3	914	1	1181	8	351	3	3692	1	1134	2	1328	5	1706	5	1331	4	1351	4	1045	5	5	5	4	4	5	4	5437	4	4	4	5	5	4
M669D1xM	2023-02-18 19:07:14	2023-02-18 19:12:51	337	1	79114	29	2214	1	896	5	968	5	1322	5	1207	4	988	0	1832	7	439	4	65805	2	1311	0	1136	5	1355	4	729	3	827	5	2835	5	4	5	5	4	5	5	5281	4	5	4	5	5	4
ekzd94YL	2023-02-18 18:57:39	2023-02-18 19:12:39	900	1	7568	53	2759	1	2996	4	1652	6	4221	5	2401	4	2328	0	4741	8	13079	2	4943	1.5	7591	1	9456	5	10547	5	2638	3	3202	6	3686	4	5	4	4	5	4	5	35049	4	5	5	4	4	5
MrjOrPyM	2023-02-18 18:56:21	2023-02-18 19:12:32	971	0	824115	30	12947	1	853	5	1364	4	6683	4	6418	2	1149	0	784	7	1191	5	6088	4	2860	1	1967	5	15647	4	1784	3	1118	202	1666	4	4	5	4	4	4	3	19968	5	4	5	4	5	5
7BP9vz1e	2023-02-18 18:58:45	2023-02-18 19:12:14	809	0	3949	30	19409	1	1517	6	2370	5	1299	3	1276	3	1104	1	1004	6	1632	7	114055	3	1862	2	6882	5	1657	5	1411	2	1971	202	1238	4	4	3	4	4	4	5	23615	4	4	5	5	5	4
MoVaOpne	2023-02-18 19:05:59	2023-02-18 19:12:01	362	0	7193	29	2037	1	342	5	1385	5	727	5	1496	2	2310	1	778	7	678	4	2104	4	760	0	1027	5	608	5	1098	5	716	4	1524	5	4	4	5	3	5	4	5838	5	4	4	5	4	5
MJgzPEk7	2023-02-18 19:08:53	2023-02-18 19:11:43	170	0	95645	52	1334	1	579	5	2798	6	1345	5	970	3	3583	0	3097	6	817	3	2845	2	2333	1	1274	4	918	5	1769	3	1024	6	1192	4	5	5	4	5	5	4	6315	5	4	4	5	4	4
MdWQE2Ne	2023-02-18 18:57:06	2023-02-18 19:11:26	860	0	713220	37	83425	1	837	4	1492	5	974	5	1391	4	933	1	1154	7	383	2	4494	1	1060	1	618	5	1571	5	1647	2	408	4	1054	4	5	5	4	5	5	4	5225	4	4	5	4	4	4
enDj0407	2023-02-18 19:05:54	2023-02-18 19:11:28	334	1	13068	28	3663	1	1267	5	1714	3	2837	3	2612	4	18938	0	2617	3	3905	5	17722	3	6438	2	3758	4	2447	5	2496	4	2475	2	4621	4	4	4	4	4	4	5	72537	4	4	4	4	4	4
MgWqgPyM	2023-02-18 18:58:41	2023-02-18 19:11:16	755	1	63916	28	4326	1	1168	5	1449	3	3770	6	1172	4	2211	0	1129	5	1765	8	143937	5	3751	1	2194	5	3535	4	1166	3	1529	4	2216	4	5	4	5	4	5	4	9714	4	5	4	5	4	5
ey4wDv8L	2023-02-18 18:59:04	2023-02-18 19:11:11	727	0	136433	44	7419	1	1274	5	1247	5	2408	5	4660	4	26320	1	1378	7	11539	3	57071	2	36482	0.5	23879	5	5913	4	29399	3	6459	5	8925	4	4	5	4	4	4	3	33323	4	3	4	4	5	4
ekzd9PYL	2023-02-18 18:56:45	2023-02-18 19:11:08	863	1	766215	33	1707	1	1239	6	941	7	798	6	1200	3	1935	1	1173	8	1310	5	2203	3	1941	1	994	3	859	5	806	3	2119	5	1264	4	5	4	4	4	5	4	7006	4	5	4	5	4	5
7KgzjQl7	2023-02-18 18:58:43	2023-02-18 19:10:51	728	1	25719	29	6787	1	36289	5	40200	4	1393	6	1948	4	1519	0	1705	6	2703	7	133677	5	3137	1	3714	5	2622	4	1880	3	4936	6	8386	4	5	4	5	4	5	4	10290	5	4	5	4	5	4
eEQzn1Ae	2023-02-18 19:04:06	2023-02-18 19:10:40	394	1	858	29	1825	1	1047	5	764	4	1226	6	914	4	7208	0	505	6	1284	4	2555	3	817	1	3203	5	1117	5	2247	4	345	4	4614	5	4	4	4	5	5	4	301264	5	5	4	4	5	5
ep5lYnAM	2023-02-18 18:56:17	2023-02-18 19:10:29	852	1	52477	56	7084	1	36149	5	1676	6	2073	5	1520	4	1284	0	1252	7	1610	6	674014	4	3665	1	1380	5	1661	5	1880	4	497	5	1280	4	5	5	4	5	5	4	8932	4	5	4	4	5	5
e5m9rv8e	2023-02-18 19:08:05	2023-02-18 19:10:22	137	0	1717	26	2217	1	881	5	622	3	1729	5	1668	3	1582	0	1072	5	1618	3	3937	3	2479	1	5445	5	3650	5	1724	4	1775	202	4408	4	4	3	4	4	4	5	17453	4	4	5	4	5	4
7jV40PB7	2023-02-18 19:02:01	2023-02-18 19:10:22	501	1	733	31	2275	1	1109	5	928	3	1069	4	5113	4	1707	0	1231	6	1564	4	7459	3	1829	1	3618	5	4191	5	1624	4	1713	4	1898	5	4	4	5	5	4	4	7623	4	4	4	4	5	5
MdWQEyNe	2023-02-18 18:56:46	2023-02-18 19:10:15	809	0	739309	37	2584	1	888	5	1258	5	1228	5	1026	4	2283	1	294	7	1572	2	3099	2	969	1	854	5	1399	4	1557	2	438	4	2521	4	5	5	3	4	5	5	3998	4	5	3	4	5	4
LQJovWGe	2023-02-18 18:59:09	2023-02-18 19:10:01	652	1	591862	45	1556	1	608	5	862	6	1065	4	787	4	890	0	770	7	375	2	3488	1	830	1	1531	4	857	5	2924	3	840	6	1459	4	5	5	4	5	5	4	5441	4	5	4	4	5	4
M669DNvM	2023-02-18 19:01:46	2023-02-18 19:10:02	496	0	3329	31	2160	1	562	5	1230	3	899	5	2096	4	1682	0	1372	5	979	8	64069	5	8265	1	43380	5	69820	5	3896	4	3800	6	6651	5	4	3	5	4	5	3	82676	4	3	5	4	5	3
ey4wDzEL	2023-02-18 19:01:51	2023-02-18 19:09:57	486	0	13068	26	2358	1	894	5	1304	5	1388	5	1400	3	1288	0	878	7	917	6	2516	3	1063	0.5	5397	5	1253	5	904	4	578	5	1217	4	4	4	5	4	4	5	8065	4	5	4	4	5	5
e3EDYqw7	2023-02-18 18:59:30	2023-02-18 19:09:42	612	1	56362	22	2654	1	1175	5	1074	1	1040	5	2743	3	4112	0	1158	6	1883	5	49376	2	14830	0	22032	5	5164	5	2012	5	3195	202	7811	4	5	4	4	5	5	4	28971	5	4	3	5	5	4
eb9wkyNL	2023-02-18 18:57:21	2023-02-18 19:09:42	741	0	14000	47	11943	1	1322	5	14695	6	4193	6	1829	4	1615	0	1110	6	2597	6	3804	4	2154	1	3982	5	2379	5	1196	4	17848	4	1721	5	4	4	5	4	5	4	18168	4	5	4	5	4	4
LGlzQ6xe	2023-02-18 18:57:03	2023-02-18 19:09:36	753	1	594967	32	3918	1	968	5	1304	4	8525	4	1095	2	1677	1	1661	7	1232	6	12306	3	2124	1	1582	5	7492	4	1400	4	1767	4	1248	5	4	4	4	5	4	3	10971	5	4	4	4	5	4
enDj0zm7	2023-02-18 18:56:56	2023-02-18 19:09:16	740	0	633207	31	2898	0	896	6	2169	6	1232	3	1654	2	1976	0	1283	7	702	5	2690	4	1944	1	2441	5	2328	3	2199	2	5668	4	3759	4	5	4	5	4	5	4	7294	4	5	4	5	3	5
ey4wD0EL	2023-02-18 18:56:38	2023-02-18 19:09:06	748	0	1708	31	4958	1	6117	5	15680	6	7257	4	6567	4	4042	0	8555	7	7227	5	20038	4	9939	1	16457	5	5604	5	5488	3	4461	202	16318	5	5	5	4	5	5	4	53853	5	5	5	5	5	4
7YWzAmxe	2023-02-18 18:56:26	2023-02-18 19:09:03	757	0	13553	31	6758	1	1321	5	20729	6	6818	4	6315	4	4697	0	7024	7	7626	5	23479	3	14736	1	2162	5	12568	5	4819	4	4124	202	17342	5	5	5	4	5	5	4	49289	5	5	5	5	5	4
7XJzjWBe	2023-02-18 18:57:02	2023-02-18 19:09:04	722	0	670061	28	971	1	492	5	692	4	775	4	821	3	938	0	888	6	366	5	1739	3	405	1	691	5	1367	4	570	5	620	4	687	4	3	5	4	5	3	4	5088	4	5	3	5	4	5
Lm0ROWx7	2023-02-18 18:57:26	2023-02-18 19:08:56	690	0	533527	39	5564	1	3962	4	8249	5	72097	5	1252	3	1024	1	1252	6	358	3	3465	1	1717	2	550	5	2017	5	1240	3	1465	4	1077	4	5	5	4	4	4	5	5214	4	4	5	5	5	3
e3EDYNw7	2023-02-18 18:56:57	2023-02-18 19:09:00	723	0	1187	31	1986	1	5750	5	5035	6	6987	4	6603	4	4471	0	7525	8	7372	6	21415	5	13092	1	9026	5	9125	5	5191	3	6656	4	14825	5	5	5	5	5	5	4	48483	5	5	5	5	5	4
eb9wk1NL	2023-02-18 18:58:40	2023-02-18 19:08:47	607	0	1679	21	1952	1	2002	5	1132	1	1064	3	1812	3	4217	0	2395	5	2472	5	4941	2	7284	0	5163	5	5067	5	2199	4	1264	2	5353	4	5	5	4	3	3	4	12311	4	5	5	3	4	5
LGlzQ4xe	2023-02-18 18:58:49	2023-02-18 19:08:38	589	1	886	35	2671	1	1471	5	1095	3	1737	5	2781	3	20398	0	57550	6	1317	2	92728	1	5019	0.5	11242	5	7026	5	3628	4	910	4	12759	5	4	5	4	4	4	4	32277	4	5	5	4	5	4
LOgzQx4L	2023-02-18 18:56:50	2023-02-18 19:08:29	699	1	64448	32	1991	1	865	4	2726	5	7790	5	1533	4	1208	0	813	7	1310	4	543698	2	1351	0	1212	5	2452	4	1791	3	818	4	1115	5	4	5	4	5	4	5	6287	5	5	4	4	5	5
7lVnWdJe	2023-02-18 18:58:54	2023-02-18 19:08:26	572	0	25217	50	5096	1	473	5	842	3	1278	4	1134	4	950	1	845	6	785	5	128952	4	828	1	3078	5	1867	4	651	4	757	4	1753	4	5	4	5	4	5	5	5807	4	5	4	5	4	4
enDj0xm7	2023-02-18 18:58:49	2023-02-18 19:08:23	574	1	55297	35	23016	1	2604	5	1947	6	3307	6	1172	4	1293	0	1592	7	1433	6	92223	4	3153	2	6194	5	4445	4	2032	3	2914	5	2256	5	4	5	4	5	4	5	8339	5	4	5	4	5	4
e4g9y6WL	2023-02-18 19:02:13	2023-02-18 19:08:19	366	1	2029	37	7844	1	1781	5	4706	6	3718	5	7587	3	4063	1	5226	6	5477	6	27133	4	26835	2	9621	5	6726	5	3283	3	6772	4	9814	5	4	3	2	1	1	3	24729	5	4	3	2	3	3
7XJzj6Be	2023-02-18 18:55:48	2023-02-18 19:08:01	733	0	176374	48	5421	1	1861	5	3311	3	3043	4	10204	4	1174	1	2877	6	1020	5	123096	3	1774	1	2493	5	10148	4	983	5	751	4	715	4	5	4	5	4	5	4	5448	4	5	4	5	4	5
M1w96BQL	2023-02-18 18:56:49	2023-02-18 19:08:00	671	1	610722	26	1047	1	869	5	794	4	1157	4	629	3	957	1	760	6	768	5	1920	2	880	1	1496	5	871	4	755	3	831	5	1935	4	3	5	4	5	3	4	6483	4	5	3	5	4	5
7YWzA1xe	2023-02-18 18:59:20	2023-02-18 19:08:00	520	1	400230	35	5419	1	952	5	1870	5	1107	5	1908	3	1040	0	1940	7	709	6	4199	4	1505	1	1920	5	7576	5	809	5	2304	4	2493	5	5	4	4	5	5	4	7771	5	4	4	5	5	4
M669DYPM	2023-02-18 18:58:57	2023-02-18 19:08:00	543	0	424295	46	2880	1	3212	5	930	4	2180	5	985	3	1910	0	750	6	2281	8	8883	4	1465	1	1035	5	1941	5	2993	5	828	5	2018	5	4	5	4	5	4	5	8467	5	4	4	5	4	5
e8Z9ErB7	2023-02-18 19:00:49	2023-02-18 19:07:54	425	1	1352	39	2286	1	530	5	988	5	1316	5	1011	3	1014	0	972	7	720	5	3050	2	1017	0.5	2609	5	1036	5	919	4	902	4	850	4	5	4	4	5	4	5	5801	4	5	5	4	5	5
LQJov24e	2023-02-18 18:56:20	2023-02-18 19:07:45	685	0	3235	51	4237	1	4508	3	2252	1	1389	2	8681	3	23808	0	8744	4	12730	4	23447	3	13544	1	18057	4	7979	5	3889	2	2852	4	23692	5	4	4	4	5	5	4	87132	4	3	4	3	3	3
ey4wDJ9L	2023-02-18 19:00:18	2023-02-18 19:07:51	453	0	1059	34	9325	1	4596	5	4614	6	3927	5	4784	1	4682	0	2886	8	7788	7	8915	5	6781	2	12431	5	7285	5	3261	4	5655	5	4612	5	4	5	4	5	4	5	26239	5	4	5	4	5	4
ekzd9GAL	2023-02-18 18:59:21	2023-02-18 19:07:44	503	0	53841	32	12592	1	797	5	6380	6	1904	5	6864	1	5077	0	854	8	9683	8	9962	6	2833	1	17812	5	4769	5	970	4	7972	5	4642	4	5	4	5	4	5	4	24386	4	5	4	5	4	5
7XJzj65e	2023-02-18 18:59:01	2023-02-18 19:07:43	522	0	12970	31	1941	1	1606	5	1292	4	1794	4	1378	3	1142	1	6166	8	9206	5	9699	3	10210	1	1820	5	7220	4	1467	5	2987	4	3160	4	5	4	3	5	4	4	21952	4	5	3	4	5	4
7YWzA1me	2023-02-18 19:00:15	2023-02-18 19:07:43	448	0	1445	31	3673	1	10882	5	2487	6	6552	5	1759	1	4913	0	4905	8	817	7	10347	5	15056	2	3684	5	11240	5	5393	4	2798	5	5594	5	4	5	4	5	4	5	14738	5	4	5	4	5	4
Lm0ROoK7	2023-02-18 19:00:14	2023-02-18 19:07:41	447	0	1130	33	6256	1	8188	5	2393	6	6528	5	1906	1	4856	0	5073	8	4524	8	8975	6	11653	1	7357	5	8517	5	7416	4	1856	5	4426	4	5	4	5	4	5	4	14221	4	5	4	5	4	5
7BP9v3je	2023-02-18 19:00:16	2023-02-18 19:07:40	444	1	861	31	2199	1	958	5	1271	3	1225	4	4974	4	2563	0	826	6	1081	4	4040	3	1445	1	1595	5	1247	5	1553	3	1152	202	3715	5	4	4	5	4	4	5	12321	4	4	3	4	5	4
eb9wkrkL	2023-02-18 18:56:54	2023-02-18 19:07:38	644	1	400990	34	2047	1	942	6	1621	6	1117	4	1238	4	1284	0	1019	9	1935	5	5044	4	5340	2	3204	5	1408	5	767	5	900	5	1759	4	5	4	5	4	5	5	99630	5	5	4	5	4	4
MD3KnBke	2023-02-18 18:56:41	2023-02-18 19:07:38	657	1	340858	30	28818199	1	1587	5	17791	2	2617	5	57603218	3	7817	0	2200	8	28802417	3	5096	2	23289	1	4298	5	28804616	5	57604392	4	28802624	202	57602967	5	4	3	2	4	4	5	316800000	4	4	4	4	5	4
MZbzxGjM	2023-02-18 18:57:09	2023-02-18 19:07:34	625	0	548860	39	7297	1	1191	5	1687	5	3181	5	1363	3	1136	1	887	7	525	3	4771	2	1040	1	1528	5	1146	3	904	2	1244	4	863	4	4	4	4	5	4	5	4597	4	4	5	5	3	4
LVbzGdpL	2023-02-18 18:59:17	2023-02-18 19:07:33	496	1	1466	28	1695	1	1103	4	1136	3	1715	4	2099	4	2046	1	1123	6	2727	6	8904	5	2678	1	6453	5	1492	5	2136	4	1000	4	1974	5	4	5	5	5	4	5	131355	5	5	4	4	5	4
eEQznvWe	2023-02-18 19:00:21	2023-02-18 19:07:29	428	0	145335	30	1191	1	20504	5	674	5	927	6	1103	2	3257	1	505	7	1339	5	4017	4.5	6349	0.5	9182	5	1058	5	1083	5	924	4	4479	4	5	3	5	4	4	5	12256	5	4	4	5	3	5
MW5zGvXL	2023-02-18 18:57:51	2023-02-18 19:07:30	579	0	53100	49	6895	1	608	5	3258	3	1331	3	5026	3	8882	1	1029	6	966	6	124212	4	2676	1	1654	4	1385	5	784	4	809	4	871	4	5	4	5	4	4	5	5642	4	5	4	5	4	4
evoYnyWM	2023-02-18 18:56:14	2023-02-18 19:07:15	661	1	57903	36	1997	1	27447	5	1445	5	1633	5	1896	4	1503	0	1936	6	1138	5	54211	4	3003	0.5	2936	5	419738	5	1544	4	1845	5	2146	4	5	4	4	5	4	5	11031	5	4	4	5	4	5
Mx9rZVa7	2023-02-18 18:56:43	2023-02-18 19:07:12	629	1	19064	58	5280	1	2420	5	2373	3	4749	4	9693	2	4468	1	2417	4	14695	3	64295	1	13566	1	16105	3	28046	4	4924	1	7356	202	24725	4	4	4	4	4	4	4	52683	4	4	4	3	4	3
LOgzQjdL	2023-02-18 19:02:18	2023-02-18 19:07:11	293	0	4923	35	6511	1	1940	6	2006	6	7484	5	15762	1	670	0	9734	10	9563	7	17157	5	4595	4	782	5	2787	4	72847	4	539	4	2516	5	5	5	5	5	5	5	5192	5	5	5	5	5	5
7awrg9re	2023-02-18 19:05:17	2023-02-18 19:07:09	112	0	1616	32	18595	1	972	6	1189	6	1416	4	1335	2	1828	0	1092	7	3167	4	2851	3	1089	1	1354	3	2995	3	1362	2	1752	4	1264	4	5	4	3	4	5	4	6389	4	5	4	5	4	5
7lVnWNqe	2023-02-18 18:55:58	2023-02-18 19:07:08	670	0	4131	50	11020	1	1406	4	2364	3	1904	4	31637	2	14053	0	6827	3	11612	1	84130	1	27335	0.5	10358	4	26131	5	5909	1	2488	2	17653	4	4	4	4	3	4	4	69222	4	3	4	4	3	3
7ql5OVGM	2023-02-18 18:57:09	2023-02-18 19:06:58	589	1	94275	50	2521	1	5374	5	6856	3	3353	5	968	3	1096	1	843	6	1083	6	115377	4	877	1	896	4	971	5	772	4	694	4	841	4	5	4	5	4	5	4	5085	4	5	4	5	4	5
MgWqgjOM	2023-02-18 18:56:20	2023-02-18 19:07:00	640	1	20528	36	2865	1	542	5	10132	5	1156	5	1077	3	75615	0	948	7	685	6	41416	3	2502	0.5	2336	5	1440	5	1620	4	913	4	3393	4	4	5	4	5	4	5	7257	4	5	5	4	5	5
ekzd93AL	2023-02-18 18:58:31	2023-02-18 19:06:57	506	0	2506	30	5507	1	48938	5	2024	4	2162	6	1231	4	1498	0	1600	6	2568	5	69670	3	5092	1	2996	5	3478	4	2090	3	2268	4	8328	4	5	4	5	4	5	4	28788	4	5	4	5	4	5
7XJzjp5e	2023-02-18 18:56:41	2023-02-18 19:06:53	612	0	420850	31	2011	1	903	5	1111	6	987	5	1498	4	1351	1	1944	8	2056	3	3328	2	2588	1	3252	5	3589	4	972	3	1374	4	4743	4	4	3	4	4	5	4	10857	4	4	5	4	5	4
7BP9v2je	2023-02-18 18:56:30	2023-02-18 19:06:50	620	1	564334	28	1666	1	1016	5	686	4	601	4	1240	3	667	1	781	6	350	5	1724	3	819	0.5	2246	5	1118	4	880	5	625	4	737	4	3	5	4	5	3	5	4549	4	5	5	4	5	3
eb9wk5kL	2023-02-18 18:56:14	2023-02-18 19:06:45	631	0	323747	56	1748	1	496	3	1378	6	3441	6	85432	4	959	0	1306	8	2150	4	28353	3	1205	1	1497	5	1202	4	1101	4	890	4	947	4	5	5	4	4	5	4	23587	5	4	4	4	4	5
ePJ38xr7	2023-02-18 18:58:57	2023-02-18 19:06:45	468	0	764	20	1317	0	327	5	1193	1	929	3	2712	4	1607	0	1213	5	1553	8	6524	8	10781	0	3423	5	2361	5	1153	4	1312	202	3156	4	5	4	4	5	5	4	8230	4	5	5	4	4	5
LGlzQmwe	2023-02-18 18:56:58	2023-02-18 19:06:35	577	1	483244	30	1509	1	535	5	4701	5	1921	5	1974	4	1480	0	7829	7	1278	4	4680	2	1612	0	1404	5	10115	4	776	4	851	5	4185	4	5	4	4	5	4	5	6531	4	5	5	4	5	5
MW5zGJXL	2023-02-18 18:59:18	2023-02-18 19:06:35	437	1	292357	28	2044	1	527	5	899	5	1156	5	1038	3	899	0	806	6	1064	5	2522	3	1015	1	1128	5	1505	4	1278	4	2341	4	1965	5	4	5	4	5	4	5	43337	5	4	5	4	5	4
eEQznRWe	2023-02-18 18:57:52	2023-02-18 19:06:34	522	0	3595	41	8278	1	1391	5	1734	4	1852	6	2530	3	3424	0	8623	6	14673	4	11718	3	12558	0.5	81707	4	11444	4	18058	3	20546	202	11511	5	5	5	4	4	4	5	48740	4	4	4	4	4	5
evoYnAWM	2023-02-18 18:59:32	2023-02-18 19:06:24	412	0	5371	26	18066	1	1372	5	821	4	1321	5	1357	3	1155	0	1068	5	1175	6	132730	4	2770	1	8448	5	4066	4	2545	4	1714	4	1426	5	4	4	5	4	5	5	10957	4	5	5	4	5	4
MJgzPYd7	2023-02-18 18:57:14	2023-02-18 19:06:23	549	1	38298	23	2509	1	4271	5	1346	1	1657	5	5525	4	79382	0	2955	3	1946	10	8930	7	6473	1	4657	5	2505	5	1684	5	1871	202	3911	5	4	5	3	3	4	5	18955	5	4	5	4	4	5
7lVnW5qe	2023-02-18 18:57:19	2023-02-18 19:06:14	535	1	431382	33	2716	1	1526	5	871	6	1478	4	1848	4	1126	0	1133	8	1349	6	5092	4	1697	2	1059	5	2331	4	940	5	1034	5	1008	5	4	4	5	4	5	4	7718	5	4	5	4	5	4
7jV40Dl7	2023-02-18 18:58:41	2023-02-18 19:06:09	448	0	905	38	2517	1	974	5	1091	5	1377	5	1063	3	1724	1	282794	9	520	3	86144	2	1113	1	839	5	1939	3	950	4	938	202	824	4	5	4	4	5	5	5	5478	4	4	5	4	5	5
MgWqgkOM	2023-02-18 19:02:19	2023-02-18 19:06:03	224	0	4496	33	3696	1	4500	6	1938	6	5255	5	9007	1	5559	0	15636	9	7507	6	6472	5	3077	3	2295	5	17358	4	2460	4	1689	5	4425	5	5	5	5	5	5	5	8615	5	1	5	5	5	5
ey4wDo9L	2023-02-18 18:59:00	2023-02-18 19:06:01	421	1	324134	40	2233	1	552	5	976	5	1124	5	5233	3	1044	0	1142	7	1341	2	5334	1	5357	2	7207	4	1313	4	1225	3	1149	6	2492	4	5	5	4	4	5	4	6445	4	4	5	4	5	5
e8Z9E2B7	2023-02-18 19:02:18	2023-02-18 19:06:02	224	0	4164	34	5505	1	3122	6	1917	6	6078	5	9722	1	4423	0	14032	9	7580	6	7381	3	6634	3	2274	5	11873	4	4400	4	1713	5	3842	5	5	5	5	5	5	5	9165	5	1	5	5	5	5
LQJovq4e	2023-02-18 18:57:31	2023-02-18 19:06:02	511	1	81213	23	2282	1	722	5	91881	2	3326	5	3530	4	1495	0	1468	5	4095	11	3902	6	6248	0	3583	5	4789	5	1517	4	1614	2	2273	4	4	5	4	4	5	4	17332	5	4	5	4	4	3
7ql5OzlM	2023-02-18 18:58:40	2023-02-18 19:05:45	425	1	267691	35	6226	1	996	5	2891	5	5200	5	1194	3	1946	0	3942	6	4869	6	3970	4	5943	1	1815	5	3324	5	811	5	2384	5	1679	5	4	4	5	5	4	4	9272	5	5	4	4	5	4
Lm0ROKK7	2023-02-18 18:58:51	2023-02-18 19:05:49	418	0	3920	39	2655	1	1522	5	1438	2	1013	5	1829	1	14240	0	4675	5	15092	6	4133	4	5211	1	2470	5	7420	5	1348	3	58417	202	2289	4	4	4	5	4	5	4	87009	4	4	5	4	5	4
M669Dw8M	2023-02-18 18:56:06	2023-02-18 19:05:52	586	1	192706	39	3183	1	963	5	1173	5	952	5	1022	3	1290	0	1033	7	766	5	4353	2	1396	0.5	2812	5	1823	5	2269	4	557	4	1681	4	4	4	5	4	4	5	6354	5	4	5	5	4	5
ekzd9zBL	2023-02-18 18:56:24	2023-02-18 19:05:45	561	0	80898	56	12420	1	665	3	1885	6	1756	6	3163	4	2372	0	19701	8	1029	3	7362	2	1827	2	933	5	2366	5	1602	4	1381	202	3636	5	4	4	5	5	5	4	11148	5	4	4	4	5	5
LQJovqve	2023-02-18 18:58:29	2023-02-18 19:05:45	436	0	278581	43	3826	1	4160	5	3065	3	2013	4	3471	3	1751	0	4259	6	3677	5	6147	3	2588	1	4544	5	1236	5	2268	5	889	4	3167	4	5	4	5	4	5	4	8348	5	4	4	4	5	5
LwRXZR17	2023-02-18 18:58:52	2023-02-18 19:05:44	412	1	150638	30	2055	1	1389	5	836	3	1043	5	1282	3	1001	0	784	4	933	4	2284	3	1785	1	1391	5	1974	5	1350	4	1049	4	2793	4	5	4	4	5	4	4	6363	4	5	4	5	4	4
7YWzAW0e	2023-02-18 19:01:17	2023-02-18 19:05:43	266	0	1816	44	3088	1	5937	3	1445	1	1446	3	5501	4	16262	0	3799	2	8321	4	7265	3	7902	2	5784	4	5287	5	4564	4	2564	2	9203	4	4	4	4	4	4	4	22824	4	4	4	4	5	5
7XJzjJGe	2023-02-18 18:55:47	2023-02-18 19:05:44	597	1	91201	56	3476	1	421	5	1069	6	3131	5	2048	4	958	0	5966	7	2907	5	36063	3.5	13156	0.5	10184	5	20282	4	4160	4	923	5	5172	5	4	5	5	4	5	5	328088	4	5	4	4	5	4
M669D6RM	2023-02-18 18:55:45	2023-02-18 19:05:42	597	0	75234	43	15350	1	41869	4	1001	4	1280	5	1086	3	1130	0	902	7	1113	4	354016	2	1479	0.5	2224	5	1617	5	1178	4	797	4	1273	4	5	4	4	5	4	5	6342	4	5	5	4	5	5
M1w96wOL	2023-02-18 18:56:10	2023-02-18 19:05:41	571	1	513565	28	1500	1	700	5	796	4	844	4	1115	4	820	1	849	6	616	5	1889	3	1317	1	644	5	1544	4	653	5	1185	4	1128	4	3	5	4	5	3	5	4708	5	4	4	5	3	5
Lm0RO0p7	2023-02-18 18:58:54	2023-02-18 19:05:41	407	0	1499	33	2377	1	569	5	1285	4	2199	1	3042	4	3250	0	4217	6	2414	5	58070	3	4554	1	3622	5	13503	5	1609	4	1302	202	4474	5	4	4	5	4	4	4	26282	4	4	5	5	5	4
e3EDYER7	2023-02-18 18:58:25	2023-02-18 19:05:35	430	0	115861	41	6599	1	853	5	2573	3	1668	4	2715	3	883	0	1772	6	1675	6	11652	4	8843	1	2240	5	4398	5	2571	5	986	5	3476	5	4	5	4	5	4	5	10229	5	5	4	4	5	4
7BP9vPne	2023-02-18 18:57:49	2023-02-18 19:05:36	467	1	151258	45	5831	1	3533	5	971	4	3021	4	1255	3	2109	0	900	6	1185	8	11408	3	5008	1	8165	5	2900	5	2660	5	2076	4	1930	5	5	4	4	5	5	4	11717	5	4	4	4	5	5
ePJ38JX7	2023-02-18 18:57:21	2023-02-18 19:05:33	492	0	8167	31	3482	1	2477	2	1759	3	2145	1	8189	3	9850	0	3994	7	11039	3	15571	2	14983	0.5	10632	5	7463	5	12238	3	3555	202	19794	5	4	4	5	4	5	4	37472	4	5	4	5	5	4
MZbzxb1M	2023-02-18 18:56:44	2023-02-18 19:05:32	528	1	60789	36	2882	1	566	5	1146	5	12579	6	1163	4	2410	0	16529	7	1814	4	42781	2	1149	1	1908	5	4667	4	13371	4	1169	4	1835	5	4	4	4	4	5	5	39659	4	5	5	5	4	4
LVbzGbZL	2023-02-18 18:57:20	2023-02-18 19:05:28	488	1	220806	29	1301	1	766	5	1706	3	918	6	784	4	1185	0	351	6	1222	4	105940	3	1567	2	1236	5	1399	5	1653	4	802	4	1037	5	4	5	5	4	4	5	6379	5	4	4	5	5	5
MoVaOVWe	2023-02-18 18:59:03	2023-02-18 19:05:28	385	0	723	29	1275	1	1545	5	2016	2	1171	5	4235	2	8037	0	2922	5	2311	8	6709	5	5790	1	9566	5	3224	5	1630	4	1380	202	10162	5	5	4	5	5	4	4	22520	5	5	4	4	5	4
L0X9EXVL	2023-02-18 18:59:29	2023-02-18 19:05:23	354	0	1772	33	2366	1	692	5	1354	3	7400	5	3496	2	1892	0	3197	5	11975	2.5	37636	1.5	7954	1	5640	5	4810	5	1943	4	2025	202	8036	4	4	4	5	4	4	4	20093	4	2	4	5	5	4
7AP9RPyM	2023-02-18 19:00:17	2023-02-18 19:05:21	304	0	1101	47	7302	1	16222	4	5906	1	1399	4	4440	3	5535	0	2100	4	61470	6	15534	4	12642	1	15605	5	4912	4	4085	3	1633	202	4976	5	3	2	4	4	5	5	20815	4	5	5	4	3	2
MJgzPgO7	2023-02-18 18:58:30	2023-02-18 19:05:20	410	1	2638	35	4669	1	1346	5	12634	4	5867	5	9761	4	17962	1	1452	6	17656	5	22265	3	14236	1	10011	4	8673	5	6724	4	2093	4	9029	5	5	4	5	4	5	4	56053	4	5	4	4	5	5
ekzd9KBL	2023-02-18 18:57:13	2023-02-18 19:05:02	469	0	64810	30	4504	1	1385	5	1242	3	1846	5	2051	3	1466	1	1283	6	4669	6	92706	5	10084	1	1056	4	1067	5	813	4	735	4	1009	4	5	4	5	5	4	5	5519	4	5	4	5	4	5
LwRXZV17	2023-02-18 18:57:48	2023-02-18 19:05:01	433	1	11814	32	3943	1	445	5	1397	3	1590	5	1100	3	1117	1	842	6	1271	6	98667	5	1131	1	1421	4	1070	5	817	4	1078	4	1358	4	5	4	5	5	4	5	6161	4	5	4	5	4	5
7YWzA50e	2023-02-18 18:57:41	2023-02-18 19:04:59	438	0	114873	30	1767	1	556	5	948	3	1254	5	1120	4	893	1	1067	6	830	6	26856	4	1794	1	2172	4	30093	5	777	4	686	4	1798	4	5	4	4	5	4	5	6061	4	5	4	5	4	5
7XJzjbGe	2023-02-18 18:56:55	2023-02-18 19:05:01	486	1	1026	30	2677	1	911	5	1259	3	6117	6	5107	4	6430	1	1672	4	4926	4	6905	2	5414	2	3747	5	3180	5	1953	4	1515	4	4849	4	3	2	2	3	4	2	17799	4	5	4	4	5	5
MrjOrA6M	2023-02-18 18:57:16	2023-02-18 19:05:01	465	0	61007	30	4852	1	1075	5	1422	3	2382	4	1583	4	1550	1	3479	6	794	6	96436	4	2284	1	2076	4	20876	5	827	4	837	4	1078	4	5	4	5	4	5	4	5269	4	5	4	5	4	5
Lm0ROmp7	2023-02-18 18:56:25	2023-02-18 19:04:50	505	1	375523	30	3406	1	527	5	1199	5	4353	5	3013	4	1245	0	1134	7	1754	4	26880	2	3839	0	19479	5	1955	5	2395	4	820	4	810	5	4	4	4	5	4	5	9108	5	4	5	4	4	5
MD3KnR9e	2023-02-18 18:57:26	2023-02-18 19:04:47	441	0	370437	38	2079	1	1130	5	916	4	924	5	1376	4	2154	1	782	8	709	3	3121	2	901	1	1391	5	960	4	1948	3	1545	4	1227	4	4	4	3	5	4	4	5511	3	4	4	5	4	5
LVbzGjZL	2023-02-18 18:56:07	2023-02-18 19:04:43	516	0	345634	32	3726	1	970	5	1167	5	17482	4	1284	2	1964	0	1882	7	1432	5	15279	3	2066	1	3646	5	2046	5	1292	4	1501	202	3145	4	5	4	4	4	5	3	10555	4	5	5	5	4	5
LGlzQNke	2023-02-18 18:57:41	2023-02-18 19:04:41	420	0	4193	21	1711	1	1550	5	1489	1	10870	6	5598	4	2454	0	5040	4	5383	9	10112	7	11057	1	9117	5	4517	4	2093	4	1515	2	25482	4	3	4	4	4	3	4	35724	4	3	4	4	4	3
eEQznw4e	2023-02-18 18:55:48	2023-02-18 19:04:41	533	1	1434	34	3075	1	911	5	899	5	1888	5	2000	2	4627	1	3065	7	3816	4	23284	2	10725	0.5	7750	5	4700	5	2136	4	4636	5	9699	4	5	4	5	5	4	4	17283	4	4	5	4	4	4
Lzzk2VkL	2023-02-18 18:58:06	2023-02-18 19:04:40	394	1	29400	31	13079	1	515	5	1017	4	1258	5	1379	3	1542	0	1378	6	8296	5	51256	2	3742	2	1576	5	2397	5	2158	5	1267	5	6540	5	5	5	4	5	4	5	204819	4	5	5	4	5	4
MJgzPGO7	2023-02-18 18:57:52	2023-02-18 19:04:31	399	1	3920	26	8999	1	2532	5	1783	1	1730	3	6394	3	17150	1	820	6	5905	15	10551	1	26869	0.5	15863	5	10115	5	5994	4	630	4	8958	5	4	5	4	4	5	4	22154	4	5	4	4	5	4
ep5lYpxM	2023-02-18 18:55:41	2023-02-18 19:04:32	531	1	1576	32	9143	1	1673	3	3796	2	3020	4	24041	3	6650	0	1865	5	5530	5	21164	3	17302	2	19146	4	17503	4	3844	2	2965	4	35565	4	5	3	4	5	4	4	64971	4	3	5	4	5	3
evoYnzXM	2023-02-18 18:55:51	2023-02-18 19:04:29	518	1	4367	35	4036	1	953	5	1682	7	1393	4	1876	3	3516	1	1547	7	1666	3	61245	2	13980	0.7	17565	5	3892	5	3038	3	1136	5	4391	5	5	5	4	5	5	5	10522	4	5	4	5	5	5
Mx9rZPm7	2023-02-18 18:57:49	2023-02-18 19:04:28	399	0	2234	21	1562	1	810	5	688	5	1550	2	8873	4	1417	0	2366	7	760	6	4481	3	1473	1	3269	5	2107	4	1523	2	1619	202	2154	4	4	3	3	3	4	4	13625	3	4	4	3	4	4
e5m9rBKe	2023-02-18 18:58:06	2023-02-18 19:04:26	380	1	6207	33	2439	1	1093	5	1431	2	1191	4	5039	3	7634	1	1298	5	5548	6	7654	3	9652	0.1	14080	5	5488	5	1860	4	1678	202	36241	4	4	3	2	2	4	1	43043	4	5	4	4	3	4
LOgzQNAL	2023-02-18 18:58:30	2023-02-18 19:04:26	356	1	782	24	19592	1	1050	5	1596	2	2102	4	3284	3	5322	1	1618	6	7711	5	7449	3	5985	1	5845	5	27733	5	3982	3	1835	4	2733	5	5	4	5	5	4	5	19213	4	5	5	4	5	4
MRJzgv5M	2023-02-18 18:58:13	2023-02-18 19:04:19	366	0	57128	32	2385	0	1048	5	3890	5	1609	6	2697	4	3734	1	1350	7	3167	6	3032	3	7752	3	4997	5	4462	4	3044	2	2176	2	5901	4	3	4	5	4	5	4	17372	5	4	3	4	5	4
7ql5OolM	2023-02-18 18:57:57	2023-02-18 19:04:16	379	0	4303	50	5875	1	883	5	3049	2	1903	3	6602	3	18250	1	1070	6	5385	15	17650	1	21064	0.5	16360	5	4284	5	11542	4	1023	4	5828	5	4	5	4	4	5	4	22171	4	5	4	4	5	4
LwRXZP17	2023-02-18 18:57:35	2023-02-18 19:04:04	389	1	1645	25	2688	1	1045	5	1707	2	4587	4	13901	3	25489	1	16499	6	14941	7	11714	4	2844	3	6200	4	5681	4	1902	5	1702	202	3139	4	5	4	4	5	4	5	10929	5	4	4	5	4	5
7XJzjAGe	2023-02-18 18:58:51	2023-02-18 19:04:03	312	1	3913	29	1910	1	351	5	1236	4	1372	4	6645	4	1204	0	1177	3	1238	3	19135	1	7449	1	2452	5	3738	5	2316	4	1085	4	3131	4	5	5	4	4	5	4	9401	4	5	4	5	4	5
MrjOr56M	2023-02-18 18:57:31	2023-02-18 19:04:05	394	1	2945	32	13188	1	1717	5	3645	4	1834	4	1992	3	34977	0	10038	6	3689	5	5387	3	8740	0.5	17046	5	4129	5	2724	4	1756	4	4379	5	5	4	4	4	5	5	20920	4	5	5	5	5	4
7YWzAp0e	2023-02-18 18:56:36	2023-02-18 19:04:02	446	1	12651	22	2010	1	804	5	30034	2	3607	4	4314	4	6301	0	2865	7	6837	6	31192	3	3274	0	8501	4	2742	5	6255	4	1265	6	6548	5	4	5	5	4	5	2	32093	4	5	4	5	4	3
M1w96KOL	2023-02-18 18:56:55	2023-02-18 19:04:01	426	1	324454	33	1862	1	420	5	999	6	1261	4	1406	4	1134	0	2225	9	825	5	4064	4	1188	1	1109	5	1907	4	934	5	900	5	1183	5	5	4	5	4	5	4	9034	4	5	4	4	5	4
M669DBRM	2023-02-18 18:59:36	2023-02-18 19:04:13	277	0	2347	36	13936	1	1282	5	3405	3	1615	4	4561	3	7533	0	4199	7	1945	3	14828	1	32080	1	16801	4	15356	4	2942	3	2124	4	4018	5	5	4	4	5	5	4	16439	4	4	4	4	5	5
LQJov8Ye	2023-02-18 18:57:25	2023-02-18 19:03:54	389	0	2037	28	3088	1	1194	6	1544	5	9120	5	3951	4	8038	0	3445	8	6763	5	9316	4	19630	1	4711	3	4743	5	8012	3	1976	2	4781	5	5	5	5	5	5	5	25701	5	5	5	5	5	4
ey4wDPnL	2023-02-18 19:00:14	2023-02-18 19:03:53	219	1	7346	31	4000	1	1455	6	4757	5	2072	6	1371	4	2221	1	1250	7	7684	2	9677	1	4829	1	6835	5	3582	5	2581	2	1722	4	6099	5	4	3	3	3	3	5	21683	5	4	5	4	5	5
e8Z9EYw7	2023-02-18 18:55:57	2023-02-18 19:03:53	476	1	422877	28	1153	1	662	5	747	4	676	4	1149	4	640	1	782	6	839	5	1901	2	1883	1	904	5	747	4	716	4	721	4	1117	5	3	5	4	4	5	3	4516	4	3	4	5	4	5
7YWzApZe	2023-02-18 18:56:58	2023-02-18 19:03:49	411	1	2368	40	2052	1	1079	5	9804	7	5633	5	1702	3	3878	0	2196	5	1538	3	18771	1	2969	0	2490	5	4230	5	1197	4	1416	5	5237	5	4	5	4	4	5	5	134444	5	4	4	5	5	4
M1w96KzL	2023-02-18 18:57:29	2023-02-18 19:03:49	380	1	1011	31	1881	1	866	5	1246	3	1585	3	2247	4	1949	0	2670	6	1839	3	7476	3	7052	1	11429	5	4042	5	2392	3	1973	4	4260	4	5	4	5	4	4	4	15162	5	4	3	4	5	4
e3EDYBD7	2023-02-18 18:55:58	2023-02-18 19:03:44	466	0	1503	21	3411	1	761	5	1048	1	1238	3	95528	4	15629	0	634	3	1542	10	4260	7	3895	1	4366	5	3169	3	4640	3	1875	2	2970	4	3	5	4	4	3	5	20300	4	4	4	5	5	4
7KgzjvG7	2023-02-18 18:56:05	2023-02-18 19:03:34	449	0	159301	32	5008	1	634	5	1538	3	1080	4	1544	4	1338	1	1077	4	1454	4	3561	2	2117	1	2018	5	1637	5	3921	3	1855	4	7192	5	4	4	5	5	4	5	13045	5	4	4	5	5	4
ePJ382Y7	2023-02-18 18:57:20	2023-02-18 19:03:34	374	0	1003	21	2272	1	1168	5	1369	1	1079	1	2101	3	4556	0	1362	4	2675	6	10504	5	5014	1	3713	5	3038	5	2088	4	1010	202	2577	5	4	3	4	4	3	4	26239	4	5	5	4	5	4
MoVaO10e	2023-02-18 18:56:46	2023-02-18 19:03:29	403	0	12846	34	2209	1	3113	5	2653	5	2166	4	3270	4	3128	0	1804	8	5229	4	10697	4	3113	2	2154	5	4337	5	1153	4	1273	4	2675	5	5	4	4	4	4	5	11497	5	5	4	5	4	5
LGlzQBae	2023-02-18 18:56:16	2023-02-18 19:03:25	429	0	135956	32	2712	1	1167	5	1019	6	3851	5	2760	4	1634	1	1630	7	4671	3	23018	1	3113	0.5	4889	5	4091	4	1826	3	1298	4	6047	4	4	3	4	4	4	4	19435	4	4	5	4	5	4
eNGoJQWM	2023-02-18 18:58:41	2023-02-18 19:03:19	278	0	1601	23	5058	1	1306	5	1447	1	1057	4	2273	3	8394	0	2211	4	9038	5	5855	5	17906	1	11943	5	5388	5	1581	5	1628	2	4819	2	2	1	2	2	3	2	31720	4	4	5	4	4	3
L0X9EmQL	2023-02-18 18:57:57	2023-02-18 19:03:19	322	0	3412	22	1706	1	2726	5	941	2	2167	4	2600	4	3807	1	2358	7	2350	4	60417	2	6047	1	2989	5	6261	4	1894	2	1715	202	2716	4	3	2	4	4	3	4	10902	5	5	2	5	5	4
ep5lYDBM	2023-02-18 18:55:38	2023-02-18 19:03:17	459	1	2241	36	6447	1	3728	5	1078	5	1878	4	2321	3	3236	0	2143	4	1901	4	22035	2	7307	1	2887	5	16238	4	2147	4	20689	4	7493	3	2	2	3	2	3	1	33879	4	5	4	3	4	4
MJgzPnR7	2023-02-18 18:58:41	2023-02-18 19:03:14	273	0	192764	37	5987	1	1026	5	1264	5	1099	5	1745	3	1368	1	1101	7	1109	2	3001	1.5	3522	0.5	2811	5	1905	5	1300	3	1052	4	1329	4	5	5	3	4	5	4	5495	4	5	4	4	4	5
evoYn9AM	2023-02-18 18:56:35	2023-02-18 19:03:18	403	1	2444	30	4068	1	1308	5	1412	5	1928	4	2959	4	2785	1	1513	4	7295	3	14045	2	3370	1	3140	5	3714	4	2384	3	3106	5	3134	5	4	4	5	5	4	5	18245	4	4	5	4	5	4
LOgzQyNL	2023-02-18 18:58:38	2023-02-18 19:03:12	274	0	3761	31	28803289	1	1663	5	1129	3	1171	3	3432	4	2012	0	28804507	6	1673	5	115200000	3	4530	1	5837	5	28806306	5	3159	3	2106	202	28804861	4	5	4	4	5	5	4	172800000	3	4	4	4	5	5
7lVnWOWe	2023-02-18 18:57:33	2023-02-18 19:03:10	337	1	61254	33	3236	1	846	5	1303	5	1875	5	15485	3	1552	0	1055	7	5147	6	21092	2	7915	1	4185	5	2965	5	1974	4	1328	4	6468	5	4	4	5	4	4	5	34977	4	5	5	4	5	4
e5m9ryye	2023-02-18 18:57:26	2023-02-18 19:03:11	345	0	1053	27	2331	1	2153	6	1963	6	1584	5	5253	2	9969	0	1254	6	6476	6	6019	4	37355	0.5	21077	5	2007	5	9731	5	1067	4	13492	2	2	2	1	2	2	1	17343	3	4	2	2	3	4
7awrggOe	2023-02-18 18:58:15	2023-02-18 19:03:08	293	0	984	22	1754	1	1271	5	847	1	803	4	3767	4	2407	1	1102	6	2242	5	21938	2	1719	2	5963	5	9042	5	2015	2	2101	4	3612	4	4	3	2	3	4	2	60850	4	5	4	4	5	4
MRJzgg8M	2023-02-18 19:56:09	2023-02-18 20:02:14	365	1	182455	31	1477	1	464	4	1073	4	863	4	1392	4	1086	0	2044	6	1338	5	2649	3	2148	1	1519	5	1117	5	811	3	2670	4	1061	4	5	5	4	5	5	4	5253	5	4	4	5	4	5
enDj00n7	2023-02-18 18:56:16	2023-02-18 19:03:02	406	0	1379	35	1716	1	1507	5	942	5	1229	3	2590	4	1585	0	1289	3	1471	8	36931	3	2373	1	3821	5	8997	5	1484	5	1457	4	5691	4	4	4	5	5	5	4	14883	5	5	4	4	5	4
M2p9112L	2023-02-18 18:55:34	2023-02-18 19:02:56	442	0	120806	22	2658	1	2294	5	1897	1	1814	5	2468	3	1654	0	2254	5	1426	4	51774	2	3062	0	3384	5	4457	4	2369	4	1913	5	3381	5	4	4	4	5	5	4	9199	5	5	4	4	5	5
ey4wDDnL	2023-02-18 18:57:03	2023-02-18 19:02:50	347	1	1051	27	2219	1	1268	5	1198	2	1210	3	1980	2	4999	0	1410	5	3404	3	17465	1	4846	1	7374	5	4447	5	5409	3	1943	2	9724	5	4	4	4	4	4	5	24589	5	5	4	4	4	4
LQJovvYe	2023-02-18 18:55:53	2023-02-18 19:02:49	416	0	5755	40	2641	1	2459	5	1917	4	6298	5	3611	3	59675	0	1429	5	8784	7	15451	3	12996	0.6	19303	5	3178	5	3611	3	4329	202	4138	2	3	2	1	3	3	1	26979	4	5	4	5	5	4
ekzd99kL	2023-02-18 18:57:09	2023-02-18 19:02:45	336	0	226983	32	1931	0	1715	6	1348	6	1023	4	3587	3	1000	0	1505	9	1720	5	3831	3	3510	1	1666	4	1125	3	991	5	780	4	2022	4	5	4	5	4	3	4	12309	4	5	4	5	4	5
LwRXZZ27	2023-02-18 18:56:00	2023-02-18 19:02:43	403	1	238157	25	1353	1	907	5	910	4	2088	4	2899	3	4883	1	649	6	731	5	2638	3	2444	1	2097	5	1944	4	813	4	635	4	2162	4	3	5	4	5	3	5	4692	4	3	4	5	4	3
M1w966zL	2023-02-18 18:57:32	2023-02-18 19:02:33	301	1	9709	30	1818	1	578	5	928	5	1282	5	806	4	1928	0	868	7	1319	4	53744	2	2562	0	2763	5	1977	4	789	4	1238	5	955	4	4	5	4	5	4	5	76638	5	4	4	5	4	5
e3EDYYD7	2023-02-18 18:58:39	2023-02-18 19:02:34	235	0	1484	19	1935	1	921	5	1185	1	2873	3	4512	2	1339	0	6642	6	25414	7	13832	2	29430	1	4759	5	4197	4	2173	4	1918	202	4142	4	4	3	4	4	3	4	16602	4	3	4	4	4	3
Lm0ROOg7	2023-02-18 18:56:52	2023-02-18 19:02:34	342	1	149945	22	1111	1	266	5	1174	2	936	4	1319	2	1548	0	782	5	1123	8	3530	4	1156	0	1976	5	792	5	937	4	683	202	2418	4	5	5	4	5	5	4	3956	5	4	4	5	4	4
7BP9vvpe	2023-02-18 18:56:48	2023-02-18 19:02:29	341	0	85674	35	3011	1	3238	6	2157	4	1613	4	7166	3	8217	1	2089	5	5384	2	11953	2	3867	0.5	21730	5	7787	5	6427	4	990	202	24295	5	4	4	5	4	4	5	16317	4	3	4	5	4	5
7KgzjjG7	2023-02-18 18:55:43	2023-02-18 19:02:28	405	1	1205	26	7390	1	903	5	19566	2	1727	5	16729	3	1825	1	907	4	3129	6	56256	4	91352	0	3876	5	1294	5	1340	3	2738	202	2579	5	4	3	4	3	4	4	14714	4	5	4	4	5	5
MD3Knnge	2023-02-18 18:55:47	2023-02-18 19:02:25	398	1	332058	28	1136	1	877	5	815	3	1835	4	629	3	1227	1	712	6	595	6	2804	3	6837	1	1094	5	1342	5	490	4	666	4	829	4	3	5	4	5	3	5	4658	4	5	3	4	3	5
MoVaOO0e	2023-02-18 18:55:40	2023-02-18 19:02:23	403	0	2436	42	3509	1	5059	4	2299	3	1440	5	7837	2	6937	0	11129	5	6642	10	24353	1	12882	0.5	18453	3	6959	5	4273	3	2260	202	7460	4	5	4	4	5	4	5	41259	4	5	4	5	5	4
LGlzQQae	2023-02-18 18:56:13	2023-02-18 19:02:18	365	0	1268	28	2415	1	792	5	1850	3	2017	4	3735	4	3160	0	2719	5	1946	8	40781	4	6479	1	4714	5	8192	5	1690	4	1596	4	9190	4	4	3	4	4	5	3	30593	4	4	5	3	3	5
eEQznn6e	2023-02-18 18:59:09	2023-02-18 19:02:14	185	1	1619	28	2096	1	890	5	1704	6	1559	5	16012	4	1869	1	1506	8	2046	10	7942	5	46748	5	9219	5	3176	5	3034	4	1575	202	2715	4	3	4	4	5	4	4	11112	4	5	5	5	4	4
L0X9EEQL	2023-02-18 18:56:24	2023-02-18 19:02:13	349	1	5390	35	1636	1	1881	6	1656	6	2968	4	3325	1	2240	1	27660	8	2092	5	16392	5	20362	3	16237	5	5455	4	5418	4	2731	4	10674	5	5	5	5	5	5	5	25238	5	5	5	1	5	5
evoYnnAM	2023-02-18 18:56:30	2023-02-18 19:02:02	332	1	151881	33	2154	1	7974	5	1042	6	1420	4	3113	4	2040	1	1035	9	1255	6	2951	4	3901	2	1163	5	1650	4	1464	5	1167	5	1542	5	4	5	4	5	4	5	31598	4	5	4	5	4	5
LOgzQQNL	2023-02-18 18:58:44	2023-02-18 19:02:05	201	0	2744	21	1893	1	1769	5	2107	1	1204	5	3543	3	1487	0	1187	3	1829	14	8521	14	3443	0	2928	5	5164	5	1405	5	1348	2	5411	4	3	1	2	3	3	2	20699	4	3	4	2	5	3
Mx9rZZ97	2023-02-18 18:55:46	2023-02-18 19:02:04	378	0	78712	30	3839	1	1508	5	1215	2	1632	5	1179	3	7196	0	1863	7	6950	3	10404	2	3364	2	3278	4	7157	5	3841	4	1054	202	7081	4	5	5	4	5	4	5	17363	4	4	4	5	4	4
e5m9rrye	2023-02-18 18:56:38	2023-02-18 19:01:59	321	1	116117	38	2217	1	1303	4	1280	4	1070	4	1151	3	1334	1	1234	7	725	6	4382	4	1398	0	1837	5	1665	5	901	4	801	4	1273	4	5	4	4	5	4	4	5615	4	5	4	4	5	4
enD1rrn7	2023-02-18 18:56:31	2023-02-18 19:01:58	327	0	64428	22	2316	1	1154	5	1677	1	2690	1	3650	3	1415	0	1532	3	3378	3	6009	2	10907	1	9786	5	44017	4	1693	3	1398	202	4612	4	3	3	3	3	3	4	32806	4	3	4	4	5	4
e4g8jjJL	2023-02-18 18:57:16	2023-02-18 19:01:53	277	1	1440	29	1808	1	90378	5	973	3	833	6	1425	4	1104	0	920	6	1067	4	2891	3	2205	1	1589	5	2369	5	1724	4	1447	4	1763	5	5	4	4	5	5	4	6614	5	5	4	4	5	5
7qlrqqyM	2023-02-18 18:55:39	2023-02-18 19:01:48	369	0	3665	38	2653	1	1339	5	1458	3	12094	5	3420	1	2568	0	1979	7	3446	5	13877	4	10454	1	9360	5	7253	4	3072	3	2749	202	7734	4	4	3	4	4	3	4	21434	4	5	4	3	4	4
LQJpEEYe	2023-02-18 18:58:01	2023-02-18 19:01:38	217	1	1634	19	1873	1	583	5	1661	1	1178	2	6066	3	3540	0	1844	5	5679	12	9315	10	11342	0	6175	5	5019	5	2482	2	2331	202	6009	4	4	4	4	4	4	4	16073	3	3	3	3	3	3
ey42AAnL	2023-02-18 18:55:40	2023-02-18 19:01:39	359	1	2795	31	6898	1	7521	5	4825	4	2102	5	4265	3	1636	0	1499	4	7648	3	20200	2	14137	0.5	10152	5	3258	5	5140	4	1546	4	4433	5	4	2	4	4	2	5	35074	4	5	4	5	4	2
M66gOO0M	2023-02-18 18:55:52	2023-02-18 19:01:27	335	0	5478	30	3933	1	1021	5	1329	3	2135	5	9730	3	2839	1	1547	7	5444	6	22626	4	4304	2	45950	5	3621	5	3806	4	2019	5	13557	5	4	4	4	5	5	4	28168	5	4	4	4	5	4
7qlrqq5M	2023-02-18 18:56:20	2023-02-18 19:01:25	305	0	1821	40	22814	1	623	6	2924	7	3413	4	1120	4	1845	0	1755	6	3156	4	6367	3	8397	1	6791	5	5137	4	2842	4	1900	4	3161	3	3	3	4	3	3	3	29720	4	3	3	4	3	3
ey42AAGL	2023-02-18 18:55:46	2023-02-18 19:01:16	330	0	1319	52	3813	1	2025	5	2262	5	2244	1	3530	3	4060	0	1906	6	7494	3	22942	2	13120	1	10750	5	4191	4	3477	4	2890	5	4701	5	4	4	5	4	4	5	20219	4	4	5	5	4	5
LwRqxxz7	2023-02-18 18:55:54	2023-02-18 19:01:16	322	1	74101	32	3698	1	2601	6	1285	5	1146	4	1972	2	37410	1	8596	8	8288	3	31182	2	1473	1	5776	5	6371	5	3213	3	4813	202	3557	4	4	3	5	4	5	3	18856	5	4	4	4	5	5
ekz5BBbL	2023-02-18 18:56:22	2023-02-18 19:01:17	295	1	49934	42	2058	1	1105	4	893	4	899	5	2690	3	883	0	2431	6	1907	5	4433	3	2532	0.5	3947	5	7281	5	1728	4	1186	4	2289	5	4	4	5	4	4	5	12246	5	4	4	5	4	4
LQJpEEBe	2023-02-18 18:57:19	2023-02-18 19:01:18	239	0	3633	33	2462	1	1204	4	1583	2	5657	3	3939	4	2438	0	17486	4	8609	7	8295	5	4206	1	6342	5	4237	5	2636	4	1350	5	8056	5	4	4	4	4	4	4	19433	4	5	4	4	5	4
M1wkggDL	2023-02-18 18:56:23	2023-02-18 19:01:08	285	1	2309	30	3834	1	755	5	9520	5	2707	6	1670	4	3096	0	4990	6	3208	10	27566	3	6398	0.5	8416	5	3075	5	2325	3	2230	5	5567	5	5	5	4	4	4	4	39345	5	4	4	5	4	4
Lm06YYn7	2023-02-18 18:56:23	2023-02-18 19:01:06	283	0	984	34	28802312	1	260	5	1400	3	1539	4	28804950	4	1529	1	1040	6	9461	4	18694	2	20639	0.5	57604706	5	8069	4	1839	3	1431	2	3770	4	5	4	4	5	4	5	172800000	4	5	4	5	4	4
e3Eynna7	2023-02-18 18:55:49	2023-02-18 19:01:02	313	1	3586	39	2105	1	1483	6	2029	6	1736	6	2410	4	7098	1	3136	6	4396	6	26880	4	19961	0	6921	5	3588	5	19526	5	2084	4	7846	3	4	2	2	1	3	1	37197	4	4	4	3	5	4
7BPpYYze	2023-02-18 18:56:01	2023-02-18 19:01:01	300	1	38043	42	4238	1	1841	5	33078	5	3464	6	2449	1	16591	1	1040	6	3916	16	6130	8	8544	5	3049	5	2405	5	2058	4	1580	4	4399	4	4	5	4	4	5	3	17523	4	5	3	4	5	4
7Kgp55Q7	2023-02-18 18:56:29	2023-02-18 19:00:58	269	1	4359	33	2541	1	886	3	1158	1	5538	1	3129	4	2228	0	2120	5	6998	7	10030	2	6415	1	3288	5	4815	4	3154	3	1822	4	3765	5	4	5	4	5	4	5	22414	4	5	4	5	4	5
ePJNzzv7	2023-02-18 18:56:26	2023-02-18 19:00:56	270	0	1397	37	1813	1	1869	5	1355	5	1036	6	3139	3	2436	1	1250	8	178586	2	7817	1	1538	1	3496	5	2313	5	3665	2	1306	4	2517	4	5	5	4	5	4	5	6543	4	5	3	4	5	4
MD3pkkqe	2023-02-18 18:55:40	2023-02-18 19:00:56	316	1	6307	20	3019	1	1176	4	1583	1	5552	6	1948	4	2929	0	2453	6	8963	8	7398	6	55183	0	7667	5	6873	5	3014	4	1637	6	7317	5	4	4	4	4	4	3	57011	4	4	5	5	5	4
eb9gvvyL	2023-02-18 18:56:07	2023-02-18 19:00:57	290	1	22185	26	2567	1	1831	6	18557	2	5700	5	2412	2	4758	1	2721	6	3658	10	15569	3	9624	0.5	8644	5	7243	5	1749	5	964	202	14058	3	3	2	2	3	3	2	33750	5	3	4	4	5	4
LVb3mmbL	2023-02-18 18:55:47	2023-02-18 19:00:49	302	0	5459	22	2554	1	564	5	3642	1	1489	1	3011	3	1475	1	1543	5	11076	10	23539	8	6762	2	4592	5	19362	5	3475	4	2200	2	5405	4	4	3	4	4	3	3	25583	4	3	3	4	4	3
MZbXQQGM	2023-02-18 18:56:34	2023-02-18 19:00:54	260	0	1863	36	3077	1	1379	5	1388	3	3025	6	1867	2	2024	0	2041	6	5342	10	7229	5	7875	2	5660	4	5927	5	2461	3	2125	4	5198	4	3	3	4	3	4	2	33695	4	4	5	5	3	3
LGlp22Ne	2023-02-18 18:55:36	2023-02-18 19:00:50	314	1	11516	33	1859	1	2002	5	1401	3	2422	5	5159	4	5505	1	6037	6	5878	4	37379	3	13204	1	7881	5	5338	5	2337	2	2521	202	7680	5	4	4	4	4	5	5	25324	4	5	5	4	4	3
eEQpyyKe	2023-02-18 18:55:50	2023-02-18 19:00:44	294	0	2047	32	2428	1	813	6	1432	5	1057	5	1750	3	1282	0	1472	6	1184	5	4534	4	3637	1	4291	5	3757	5	1527	3	1880	202	52895	5	4	4	3	4	5	4	12762	5	4	4	5	4	5
M9KdNvvL	2023-02-18 18:56:51	2023-02-18 19:00:38	227	1	45343	42	2567	1	1151	6	1162	6	1313	5	2598	2	2042	1	1115	7	2343	5	4567	3	1160	1	2153	3	1035	4	827	4	772	4	1571	4	4	4	5	4	4	5	47118	4	5	3	4	5	4
ep5XyZ3M	2023-02-18 18:56:22	2023-02-18 19:00:22	240	0	1753	46	3502	1	1181	3	1496	2	1219	6	5634	4	10805	0	1558	6	8971	4	3335	3.5	16768	0.5	17382	5	2965	5	2704	3	2427	202	6137	5	5	5	4	4	4	5	16296	5	5	4	4	4	5
Mrjw2DnM	2023-02-18 18:55:42	2023-02-18 18:59:50	248	1	1414	23	1671	1	518	5	1351	1	3030	1	31614	3	15771	0	9944	3	2081	3	6752	3	3025	2	6827	5	3355	5	3054	4	1737	202	4483	4	4	4	4	4	4	5	23512	4	5	5	5	5	4
Lm06YGn7	2023-02-18 18:55:41	2023-02-18 18:59:50	249	1	9325	40	2794	0	2065	5	1934	3	2031	5	4052	1	2774	0	1655	6	6338	20	8226	10	4001	5	9242	5	3437	5	3245	3	2541	4	6745	5	5	4	5	5	5	4	24435	5	4	5	4	5	4
7Kgp5mQ7	2023-02-18 18:55:38	2023-02-18 18:59:42	244	0	1509	37	2759	1	879	5	1773	3	1575	5	1477	3	1742	0	1240	7	4349	3	4065	2	6400	1	14595	5	3858	5	7873	2	8970	4	13970	4	2	3	4	4	3	2	44475	5	4	4	4	5	4
L0Xw8RRL	2023-02-18 18:56:20	2023-02-18 18:59:11	171	1	2008	28	3079	1	1322	5	2440	3	1419	5	1600	3	1403	1	1162	5	2752	3	5862	3	6656	2	6142	4	6226	4	2841	2	2305	202	3419	3	4	2	2	3	3	4	24054	3	3	4	2	4	4
7lVm6o9e	2023-02-18 18:55:41	2023-02-18 18:58:47	186	0	4008	20	1856	1	497	3	1651	1	1047	4	2655	2	2875	0	1965	4	5043	24	5027	24	2280	0	4691	3	7254	4	2766	4	1304	2	3081	3	3	3	3	2	3	3	21821	1	1	2	2	1	1
e8Z4pJ47	2023-02-18 18:56:14	2023-02-18 18:58:25	131	1	1458	21	2378	1	1192	5	1992	3	11280	3	1686	4	3193	0	1884	8	989	5	5648	2	1755	3	2133	2	1506	4	4900	3	2831	4	5133	3	3	4	3	4	3	3	11742	3	4	3	3	1	1
7APE6NDM	2023-02-18 18:45:23	2023-02-18 18:50:56	333	0	2542	18	2273	1	1287	5	6824	1	1466	5	15094	3	14261	0	2003	6	11533	6	7055	5	20989	1	18266	4	8099	5	3810	4	2099	202	5782	3	3	3	3	3	3	3	24386	4	4	4	4	3	2
MZbXQ5vM	2023-02-18 18:42:50	2023-02-18 18:48:03	313	1	9430	20	8210	1	566	5	2254	1	6400	4	11885	4	3734	0	1714	5	6068	8	5216	4	10073	0.5	8252	5	4390	5	2325	2	1436	5	20785	4	3	3	2	2	2	2	20457	3	4	4	4	3	4
ePJNzqA7	2023-02-18 18:43:58	2023-02-18 18:48:03	245	0	4594	23	2909	1	1544	5	1766	2	2457	4	3241	3	6093	0	1856	3	5070	8	11913	5	6571	0.5	5697	5	3856	5	1202	5	1167	2	8083	3	2	1	1	1	1	1	33630	4	4	3	3	4	4
7YWYwr8e	2023-02-18 18:40:53	2023-02-18 18:46:54	361	0	1871	19	12566	1	1283	4	9291	1	3817	2	10185	3	4641	0	5465	4	17154	10	14010	7	7494	0	9606	5	4860	4	3187	1	1916	2	7103	4	3	4	4	3	2	5	61199	5	4	4	4	5	4
7lVm69pe	2023-02-18 18:41:29	2023-02-18 18:45:06	217	0	1325	23	8891	1	941	6	2350	1	1510	5	6504	3	4050	0	2362	3	6326	10	15145	6	7211	0	14054	5	4081	5	1760	4	2534	202	2722	4	2	3	2	3	3	2	23620	4	4	5	5	4	4
7XJ1Xgje	2023-02-18 18:40:28	2023-02-18 18:42:17	109	1	2491	22	1686	1	437	5	1173	3	1470	6	1322	2	1650	0	1647	6	1459	5	6958	3	4031	0	3887	5	3187	5	1513	4	1156	4	3531	5	5	5	4	5	3	5	10293	5	5	5	5	5	4
M1wkganL	2023-02-18 18:37:55	2023-02-18 18:42:13	258	0	1872	25	3638	1	1768	6	1291	2	1918	4	4400	4	3484	1	1711	6	8514	6	14549	5	5769	1	11519	5	3690	5	3308	5	1578	202	5885	4	4	4	4	4	4	3	21456	4	4	4	4	4	3
e3EynJo7	2023-02-18 18:36:07	2023-02-18 18:39:05	178	1	1205	25	1614	1	523	5	2807	7	824	6	1095	4	1251	1	2070	6	1560	12	5126	8	5327	0.5	5367	5	4302	5	1740	1	1645	202	8378	5	5	5	5	5	5	5	20558	5	5	5	5	5	5
Mx9rjXJ7	2023-02-19 11:49:59	2023-02-19 11:58:26	507	0	241524	38	2395	1	1859	6	1569	4	1328	2	3064	3	1612	0	1527	6	2055	3	6539	2	824	1	1651	5	2505	5	1265	4	6415	4	3293	5	4	4	5	4	5	5	8447	4	5	4	4	5	4
ep5lBrxM	2023-02-19 11:16:01	2023-02-19 11:22:24	383	0	57952	30	2184	1	647	5	1180	3	985	4	4191	4	1332	0	898	5	884	9	33433	4	2832	1	3083	5	4597	4	1910	3	1045	6	1323	4	5	3	4	5	4	3	76976	4	5	3	4	5	3
ey4wJgnL	2023-02-19 11:06:00	2023-02-19 11:12:08	368	0	57736	31	2326	1	518	5	1283	3	1007	5	1532	4	1348	0	2056	5	880	8	15728	3	7405	1	2697	5	5500	5	5245	4	1247	6	1817	4	5	4	3	5	4	5	22847	4	3	5	4	5	3
7YWz1ole	2023-02-19 10:50:25	2023-02-19 10:57:08	403	0	26116	32	2281	1	429	5	1205	6	1650	5	2406	1	1432	0	837	8	1007	8	100015	5	5766	1	2835	5	1338	5	1342	4	1223	5	1650	5	4	5	4	5	4	5	7331	4	5	4	5	4	5
MrjOZxYM	2023-02-19 10:48:27	2023-02-19 10:54:55	388	0	127453	31	1859	1	430	5	1201	3	1077	4	22163	4	3221	0	1372	5	788	9	15092	3	3655	2	2700	5	8655	4	1893	3	898	6	1321	5	4	3	5	4	5	4	15350	3	5	4	5	4	3
MoVajQKe	2023-02-19 10:27:05	2023-02-19 10:33:48	403	0	1581	27	3821	1	1686	5	1722	1	1776	4	10926	4	25261	0	2746	5	14933	21	12585	20	21276	0	7808	5	5271	5	3841	5	1640	202	12781	3	3	3	3	3	3	3	26574	4	4	4	4	4	4
M6698pPM	2023-02-19 09:56:57	2023-02-19 10:05:33	516	0	7134	46	2721	1	2891	5	2118	3	1877	2	16440	4	2991	0	1848	7	7262	12	21362	12	16430	2	16269	5	10941	5	3435	3	2257	4	13492	4	5	4	4	4	5	5	45215	5	3	4	5	4	3
MD3KBvke	2023-02-19 09:56:56	2023-02-19 10:04:21	445	0	318721	30	2459	1	1284	5	1097	3	1379	4	2648	4	1026	1	1288	4	1362	3	4388	2	2516	1	1851	5	2228	5	1772	3	1381	5	2543	5	4	4	5	5	4	4	12348	5	4	4	5	5	4
eEQzv1We	2023-02-19 09:56:55	2023-02-19 10:03:13	378	0	1129	28	1682	1	1499	5	1268	3	1432	5	1981	2	3051	0	1510	5	6318	3	4648	2	5518	0.5	6070	5	2235	5	1838	4	1219	4	7697	4	5	3	3	4	4	2	17624	4	5	5	4	4	4
MJgzRkd7	2023-02-19 09:56:58	2023-02-19 10:03:02	364	0	2447	28	5694	1	799	4	1096	4	1954	5	27166	4	125844	0	2799	7	4720	7	28612	6	12881	2	4988	5	5841	5	2220	4	2023	5	6858	5	4	5	5	5	4	5	18401	4	5	5	5	4	5
M6698NRM	2023-02-19 09:57:02	2023-02-19 10:02:06	304	1	2140	27	4353	0	1022	5	3383	3	1937	5	2066	2	2481	0	1421	6	2805	2	29045	1	1618	0.5	13963	5	24674	4	2985	2	6790	202	10149	5	5	4	4	4	5	5	22655	4	4	5	5	4	4
M1w9GBzL	2023-02-19 09:56:56	2023-02-19 10:00:25	209	0	2431	25	1931	1	1129	5	1354	2	1521	4	3804	4	2808	0	3330	5	1950	7	8392	4	1414	2	4781	5	2164	5	2383	4	2993	2	7510	4	3	4	5	4	3	5	24945	4	3	5	4	2	3
M1w9rJWL	2023-02-19 09:38:23	2023-02-19 09:42:04	221	0	1844	21	6707	1	1399	5	2151	1	1351	3	4272	3	5855	0	4469	5	8775	10	5003	8	10168	0	6637	5	13842	4	5047	5	1885	2	2092	2	2	2	2	1	2	2	19447	4	3	3	3	4	4
7AP94vyM	2023-02-18 21:58:05	2023-02-18 22:04:55	410	1	5629	33	3517	1	878	5	1895	3	1823	4	7965	3	8763	0	3711	4	13754	5	9883	2	12398	1	10033	5	11036	5	3182	4	3386	202	8786	4	4	3	4	4	4	4	56069	4	3	4	4	5	3
ey4wZpPL	2023-02-18 21:56:10	2023-02-18 22:04:16	486	1	9167	23	5992	1	924	5	1073	3	1710	4	1133	4	986	0	621	5	1031	3	3354	2	1278	1	1875	5	2894	5	1016	2	846	202	1163	4	5	5	4	4	5	4	10152	4	4	4	5	4	3
MoVa9B0e	2023-02-18 21:56:35	2023-02-18 22:02:21	346	0	1578	19	2775	1	683	5	2082	4	2926	6	2925	3	3873	0	8271	5	3008	15	4665	2	5020	1	7521	5	31378	5	3499	5	2175	2	5687	4	2	3	4	2	4	2	21069	5	5	4	4	4	2
7XJzbywe	2023-02-18 21:56:56	2023-02-18 22:01:42	286	0	1767	21	1451	1	1179	5	2253	1	1231	5	5500	4	2403	0	2231	6	8107	7	5396	2	18969	0	6838	5	3828	3	5265	2	4940	2	8419	4	4	3	3	4	4	2	24576	4	4	4	3	4	4
M1w9ylDL	2023-02-18 21:57:30	2023-02-18 22:01:21	231	0	1131	20	1904	1	2095	5	1405	1	945	3	8566	4	1668	0	1502	6	2326	8	6304	7	3437	0.5	5841	5	2415	5	1419	5	917	202	3732	3	2	1	2	3	2	1	19127	5	2	4	4	5	5
7YWz5Xae	2023-02-18 21:51:56	2023-02-18 21:58:49	413	1	59769	24	2103	1	1029	5	1242	3	1660	4	1101	4	1496	0	875	6	1217	4	5315	3	1648	0.5	4319	5	2229	4	906	2	892	202	1226	4	4	5	4	4	4	4	11513	3	4	4	5	4	2
LQJoxPWe	2023-02-18 21:48:33	2023-02-18 21:55:38	425	0	61866	24	3261	1	459	5	1051	3	1142	4	1345	4	1186	0	1152	5	838	3	3779	2	1954	0.5	2393	5	9811	4	3045	2	1248	202	1274	4	4	4	5	4	5	4	9707	3	4	4	5	4	2
7awr896e	2023-02-18 21:45:59	2023-02-18 21:51:48	349	0	8759	29	2895	1	2911	5	1324	3	1325	4	5239	4	1824	0	2832	5	1097	4	19126	3	1175	1	3178	5	1770	4	1307	3	2640	4	1935	5	5	4	4	5	4	4	16816	4	4	5	4	4	2
M9KPRX9L	2023-02-18 21:40:45	2023-02-18 21:47:26	401	0	175114	29	1632	1	432	5	972	3	1100	4	1031	4	1391	0	623	6	864	3	2388	1.5	1661	0.5	3444	5	6084	4	968	2	1114	4	1960	4	4	4	5	5	4	3	9655	4	5	4	4	4	3
ep5lpYNM	2023-02-18 21:35:55	2023-02-18 21:46:30	635	1	131308	30	1369	1	491	5	1048	4	950	5	9730	3	1123	0	1005	7	431	6	6762	5	2781	1	799	5	1632	5	990	5	810	5	1054	5	5	4	4	5	4	4	5561	5	4	4	5	5	4
Mx9rPZl7	2023-02-18 21:27:04	2023-02-18 21:46:28	1164	1	8520	28	2615	1	1206	5	1281	2	1096	5	1310	3	1865	1	2960	3	3535	10	1054563	6	1994	1	3376	5	2259	5	940	5	833	202	2041	5	4	4	3	4	4	4	11420	4	4	4	5	5	4
Lzzk905L	2023-02-18 21:41:29	2023-02-18 21:45:41	252	1	1517	26	15125	1	1029	5	1324	3	2513	3	3508	4	2699	1	1047	6	2090	6	4921	5	3830	1	15734	5	3139	5	1933	4	1134	202	3966	4	4	3	2	3	3	3	24785	4	4	4	4	4	4
ep5lDyXM	2023-02-18 21:33:49	2023-02-18 21:45:37	708	0	87759	29	1450	1	1185	5	511	3	1411	5	1666	4	1492	0	821	6	617	8	4151	5	1620	2	3289	5	2673	5	877	4	856	5	3948	5	4	4	5	4	4	5	19775	5	5	4	4	5	5
Mx9r2JK7	2023-02-18 21:38:22	2023-02-18 21:45:33	431	1	2046	35	7464	0	3145	5	4267	3	1495	5	1862	3	2269	0	5394	7	2877	4	19069	3	34958	1	11089	5	3489	5	2168	4	6548	4	4744	5	4	5	5	4	4	5	10161	5	5	4	5	5	5
ekzdq2YL	2023-02-18 21:38:30	2023-02-18 21:43:09	279	0	11698	26	3740	1	1423	5	4946	2	1311	4	6675	2	1464	0	2295	4	908	2	3537	1.5	4536	0.3	4943	5	1830	5	1540	4	1161	2	1717	5	3	4	5	4	4	5	36978	4	5	5	4	5	4
M9KPXYVL	2023-02-18 21:35:37	2023-02-18 21:42:42	425	0	1022	27	2600	1	1285	5	1424	3	4090	4	18967	4	2006	0	1532	6	855	4	7018	2	874	0.5	2930	5	3507	4	1291	2	926	4	1515	4	4	5	5	4	4	5	14268	4	4	5	5	4	3
7awrQYwe	2023-02-18 21:38:48	2023-02-18 21:42:13	205	1	5494	22	4530	1	2256	5	1503	1	2227	6	2875	4	2354	0	1137	4	4407	6	9627	4	3243	1	8444	5	4065	4	1828	2	1278	2	4221	4	5	4	4	4	4	2	20420	4	5	4	4	5	4
ekzdqQYL	2023-02-18 21:34:06	2023-02-18 21:41:51	465	0	1242	42	2709	1	1180	3	1289	3	1488	6	2100	4	1312	0	1132	6	709	21	3159	3	1250	2	2847	5	3081	5	1950	4	1622	5	5010	5	4	4	5	5	5	4	9337	4	4	5	4	5	5
MrjO5dyM	2023-02-18 21:28:00	2023-02-18 21:41:48	828	0	715116	31	6508	1	920	5	987	6	1357	5	946	4	1322	0	2181	8	603	4	4606	3	1898	1	1508	5	1606	5	1283	4	999	5	2321	4	5	5	4	5	4	5	8624	4	4	5	5	5	4
M1w9KNWL	2023-02-18 21:26:44	2023-02-18 21:41:49	905	1	670504	36	44587	1	917	5	1226	4	3740	5	4237	3	1395	0	1482	4	1554	3.5	3360	2.5	7693	1	2097	5	1795	4	11046	3	37709	202	3880	5	5	4	5	4	4	5	10848	4	4	5	5	4	4
MrjO5d0M	2023-02-18 21:26:09	2023-02-18 21:41:20	911	0	715137	28	2620	1	943	5	818	3	1397	4	2806	3	2274	1	2923	6	1925	4	10257	3	3404	2	9323	5	5638	5	1752	4	1647	2	2563	5	4	4	5	4	5	4	10535	5	4	5	4	5	4
7Kgzvdk7	2023-02-18 21:28:10	2023-02-18 21:40:48	758	1	1438	28	95953	1	498	5	1549	4	2017	5	956	3	1066	0	1608	5	877	7	3697	5	1836	1	1935	5	2216	5	2867	4	915	5	1540	4	5	4	4	5	4	4	7204	5	4	5	4	5	4
ePJ32lo7	2023-02-18 21:27:49	2023-02-18 21:40:43	774	1	5978	28	1874	1	1018	5	1288	4	1407	5	1401	3	1303	1	1155	5	1700	6	15452	5	4001	1	6376	5	1961	5	1605	4	1063	5	1490	4	5	5	4	5	4	4	11931	4	5	4	5	4	4
LVbzJpPL	2023-02-18 21:27:59	2023-02-18 21:40:40	761	1	708902	25	1058	1	759	5	845	3	1339	4	1777	3	1022	0	947	6	408	6	1677	3	378	1	478	5	871	4	676	4	888	4	601	3	5	4	5	4	5	3	6025	4	5	4	3	5	4
MRJzDRKM	2023-02-18 21:26:06	2023-02-18 21:39:45	819	0	1350	38	1967	1	1081	5	787	5	747487	6	1345	3	12187	1	591	7	433	2	3635	1	953	1	911	5	1467	5	1191	3	1150	5	187	4	5	5	5	4	4	5	4996	4	4	5	4	4	5
M2p98xlL	2023-02-18 21:27:33	2023-02-18 21:39:35	722	0	669889	30	1153	1	207	5	683	4	2484	5	1003	3	1033	1	714	6	814	5	2695	3	471	1	555	5	822	5	671	4	618	4	674	4	3	5	4	5	4	5	5664	4	4	5	3	5	4
7YWzpvxe	2023-02-18 21:27:35	2023-02-18 21:39:08	693	0	1111	26	2714	1	978	5	1034	5	1234	5	1141	3	1537	0	984	7	768	6	2841	3	1235	0.5	3264	5	1862	5	3755	4	620	5	2444	4	5	4	4	5	4	5	6542	5	5	4	5	4	4
LGlzBwxe	2023-02-18 21:26:48	2023-02-18 21:38:36	708	1	555597	30	5113	1	906	5	1333	3	2577	4	1583	3	2437	0	1277	3	2229	4	19024	3	8434	2	14429	5	4626	4	2351	2	2271	4	1561	5	5	4	5	5	4	4	9231	4	5	4	4	5	4
eEQzKXve	2023-02-18 21:27:12	2023-02-18 21:38:37	685	1	82877	36	3947	1	713	5	1943	5	2940	5	1175	3	970	0	923	7	562	5	69575	3	1779	0.5	2669	5	1214	5	2383	4	889	4	1344	4	4	5	4	5	4	4	7551	5	5	4	5	4	5
M9KPX9RL	2023-02-18 21:26:36	2023-02-18 21:38:32	716	0	603619	37	3349	1	1201	5	2700	5	2824	6	3479	3	1558	1	519	8	1537	3	35512	2	1007	1	1976	5	1873	5	1580	2	606	5	909	5	5	4	5	5	4	5	5415	4	3	5	4	5	3
7AP9xN6M	2023-02-18 21:27:19	2023-02-18 21:38:31	672	1	620972	28	1062	1	739	5	788	4	464	5	1025	2	921	1	898	7	360	6	2137	4	1348	1	598	5	1032	5	805	4	710	5	605	4	3	5	4	5	3	5	5727	4	5	3	5	4	5
Mx9r2y57	2023-02-18 21:29:30	2023-02-18 21:38:25	535	1	1920	36	4091	1	1136	5	2470	2	1413	6	1581	1	1764	0	665	3	1139	12	125505	10	2422	1	2866	5	1902	5	1328	3	1952	5	2062	4	4	5	4	5	5	4	14658	4	4	5	5	3	5
7jV49WO7	2023-02-18 21:27:49	2023-02-18 21:38:09	620	0	817	28	1698	1	491	5	893	4	1621	5	1484	4	1579	0	640	7	1952	4	116164	2	1068	1	1718	4	799	4	2383	3	1011	4	4217	4	5	4	5	4	4	5	6906	4	5	4	5	4	4
MdWQPpme	2023-02-18 21:26:40	2023-02-18 21:38:04	684	1	134229	41	2662	1	469	5	919	5	931	5	963	3	983	0	1010	7	676	5	3011	2	1520	0.5	2917	5	2274	5	1444	4	783	4	886	4	4	5	4	5	4	5	7189	5	5	4	5	4	5
MgWqE05M	2023-02-18 21:28:11	2023-02-18 21:37:53	582	1	503871	43	2129	1	515	5	915	5	995	6	893	3	1458	0	761	7	882	3	4292	2	1147	1	540	5	1297	4	1564	3	703	4	920	5	4	4	5	5	4	4	4802	5	4	4	5	4	4
M2p982lL	2023-02-18 21:28:11	2023-02-18 21:37:51	580	0	325931	35	1611	1	897	5	995	4	1073	6	764	3	1105	0	802	6	1003	3	3722	2	635	1	1233	5	2363	4	848	3	685	4	957	4	5	5	4	4	5	4	9816	5	4	4	5	4	4
7ql5X1gM	2023-02-18 21:28:09	2023-02-18 21:37:51	582	1	421637	42	1817	1	262	5	973	4	1019	6	817	3	841	1	891	7	728	4	2533	2	888	2	3020	4	1049	4	869	3	1050	202	897	5	4	4	5	5	4	4	6904	5	4	4	5	4	4
ey4wP8EL	2023-02-18 21:27:36	2023-02-18 21:37:47	611	1	408157	36	22649	1	1039	4	1099	6	3550	4	3341	4	6178	1	1112	5	1840	3	4893	2	3459	1	2681	5	2573	4	4825	3	2131	4	1801	5	4	5	5	5	4	5	17921	4	4	5	5	4	4
M1w9K3QL	2023-02-18 21:26:31	2023-02-18 21:37:35	664	0	439230	26	10775	1	4805	5	3180	2	1299	4	2357	2	7768	0	1435	4	711	2	4635	1.5	3564	0.3	3981	5	9449	5	3838	4	1269	2	2073	5	3	4	4	5	4	5	14696	5	4	4	5	4	4
Lm0R9Vx7	2023-02-18 21:27:51	2023-02-18 21:37:33	582	0	2184	27	4576	1	1389	5	1234	4	14965	5	2716	1	2662	0	1513	6	18433	2	11878	1	12064	1	77852	5	7055	4	3235	3	3603	4	46436	5	4	4	4	4	4	5	67625	4	4	4	4	4	4
7ql5X1GM	2023-02-18 21:29:31	2023-02-18 21:37:31	480	0	1254	29	14576	1	2254	5	1672	3	2315	5	4065	4	5683	0	8345	6	15268	4	50192	3	26316	1	1841	5	10984	4	6390	3	2310	4	13757	5	4	4	4	5	4	5	40243	4	5	4	4	5	5
ey4wP89L	2023-02-18 21:27:07	2023-02-18 21:37:31	624	1	573386	28	1094	1	370	5	1432	4	566	4	1012	3	1172	1	562	7	513	5	1803	3	678	1	610	5	1049	4	643	5	554	4	672	5	5	4	4	5	3	5	4220	4	5	3	5	4	4
MrjO5YVM	2023-02-18 21:26:57	2023-02-18 21:37:24	627	0	326476	43	3972	1	890	4	1036	4	1138	5	1002	3	1387	0	922	7	695	4	2917	2	1449	0.5	3555	5	1553	5	1059	4	844	4	1229	4	4	5	4	5	4	5	6507	4	5	4	5	4	5
7YWzpdme	2023-02-18 21:28:04	2023-02-18 21:37:20	556	0	1391	32	53739	1	1437	6	2465	2	1489	6	10967	1	2371	0	4032	4	3153	10	33513	9	6466	1	3346	5	2869	5	1168	4	1396	6	1813	3	2	3	2	2	3	2	16339	3	2	4	3	4	4
M669BR8M	2023-02-18 21:29:49	2023-02-18 21:37:14	445	1	5245	29	147948	1	2224	5	1389	3	2876	4	3044	4	1317	0	691	5	1162	3	8365	2	2500	0.5	2602	5	4644	4	3365	2	955	4	1047	4	5	4	4	5	5	2	8629	4	4	5	5	4	3
LGlzBvwe	2023-02-18 21:27:04	2023-02-18 21:37:02	598	1	142358	39	2250	1	507	5	971	5	1183	5	880	3	868	0	963	7	700	4	3263	2	1476	0.5	2455	5	1509	5	907	4	759	4	1196	4	4	5	4	4	5	4	7073	4	5	4	4	5	4
LVbzJYpL	2023-02-18 21:27:54	2023-02-18 21:37:01	547	1	953	27	11964	1	12090	5	11655	4	1848	5	2629	3	15976	0	2933	6	12582	4	23868	3	25319	1	1706	5	54993	4	2673	3	2561	4	13946	5	4	5	5	5	5	4	31635	5	4	5	4	5	4
MW5zWXXL	2023-02-18 21:27:45	2023-02-18 21:36:57	552	1	10884	28	14255	1	8794	5	11787	4	1720	4	3150	3	15829	0	2591	6	13072	4	23348	3	25347	1	2000	5	54378	4	3405	3	2428	4	13458	5	4	4	5	4	4	5	31771	4	5	4	5	4	5
Lzzk9YjL	2023-02-18 21:28:04	2023-02-18 21:36:56	532	1	70356	27	3183	1	2776	5	1026	6	2811	5	2184	2	2141	0	4147	6	2431	10	38664	1	10185	0	5845	5	4548	4	3947	5	14724	202	8449	2	2	1	1	2	2	1	20970	4	4	4	5	5	4
eNGoQzmM	2023-02-18 21:26:23	2023-02-18 21:36:49	626	0	6399	38	1906	1	1266	5	1575	2	2235	5	3251	1	2971	0	1459	7	2080	8	12747	5	5683	2	2659	5	5134	5	2837	3	1825	4	4772	4	4	4	3	4	3	4	22682	4	4	4	4	4	4
ep5lD0wM	2023-02-18 21:27:57	2023-02-18 21:36:47	530	0	359204	38	2611	1	1323	5	1029	5	2519	5	1634	2	1983	0	1134	6	1906	6	8317	1	3899	0	3352	5	6375	4	1832	4	1149	202	4302	2	2	1	1	1	2	1	14800	5	4	4	5	5	4
7AP9xjAM	2023-02-18 21:28:05	2023-02-18 21:36:47	522	1	171842	33	28804159	1	869	6	1446	4	1559	5	2014	1	2296	1	883	5	7269	3	5823	2	4887	1	7801	5	6817	4	2770	4	1674	4	4503	5	5	4	4	5	5	4	288000000	4	5	4	4	5	4
7lVnOJqe	2023-02-18 21:27:56	2023-02-18 21:36:39	523	1	26084	32	8168	1	1455	5	1585	3	2985	5	8956	2	7977	0	2392	7	14159	6.1	29031	5.4	68921	0.7	39534	4	21844	4	6343	4	2438	4	24727	4	3	4	4	5	4	5	56208	4	4	5	4	5	4
MRJzD39M	2023-02-18 21:26:44	2023-02-18 21:36:31	587	0	536086	26	1215	1	987	5	746	4	1214	4	1661	2	549	1	745	7	237	5	1678	2	335	1	714	5	1385	5	498	4	685	4	551	4	3	5	4	5	3	5	4259	4	3	5	5	4	5
e8Z9YyB7	2023-02-18 21:27:44	2023-02-18 21:36:08	504	1	26734	29	2043	1	4601	5	21113	5	3878	5	1992	4	11661	0	1749	7	2480	5	32506	4	27116	1	1716	5	59184	4	1753	3	1520	4	10302	5	4	5	4	5	4	5	39930	5	4	5	4	5	4
7XJzAr5e	2023-02-18 21:26:25	2023-02-18 21:35:58	573	0	411181	35	3876	1	1122	5	1177	4	1287	4	2129	3	2378	0	1953	4	1469	5	15599	2	12492	0.3	4343	4	3759	5	4398	2	1861	4	2191	4	4	5	4	4	5	4	11847	4	5	4	5	4	5
MrjO5zVM	2023-02-18 21:27:45	2023-02-18 21:36:05	500	1	29159	30	2532	1	676	5	22033	5	2967	5	2302	4	11710	0	1623	7	5251	5	38608	4	22068	1	3216	5	53865	4	1755	3	1636	4	10172	4	5	4	5	4	5	4	40071	4	5	4	5	4	5
M1w9K1BL	2023-02-18 21:30:03	2023-02-18 21:36:02	359	1	3751	28	1018	1	755	5	896	5	914	4	1340	2	1370	0	1077	5	828	10	3287	5	1824	3	2081	4	3747	4	1500	2	887	202	1692	2	2	1	1	1	2	1	3829	1	2	1	2	1	1
M669Bk8M	2023-02-18 21:28:05	2023-02-18 21:35:57	472	0	1504	28	2464	1	492	4	1265	3	1961	4	270092	4	1303	0	1184	5	1385	3.5	7086	1.5	3023	0.5	3940	5	2641	5	2362	3	2264	202	2317	5	4	4	5	4	5	4	17229	4	3	5	4	5	4
e3EDBXE7	2023-02-18 21:26:33	2023-02-18 21:35:56	563	1	429064	32	2167	1	803	6	1594	4	2419	5	1765	1	23923	0	1392	6	2533	5	5354	4	5511	1	2569	5	2677	5	1612	3	2732	2	3061	4	5	4	4	5	4	5	7989	5	4	4	5	4	5
MoVa13Re	2023-02-18 21:27:24	2023-02-18 21:35:49	505	1	1514	28	1900	1	509	5	1565	3	948	5	1338	4	1416	0	1485	6	1238	7	89802	4	5808	1	10844	5	2334	5	1558	5	888	5	1479	5	5	4	4	5	5	4	6269	4	4	5	4	5	5
Lzzk9jjL	2023-02-18 21:27:34	2023-02-18 21:35:41	487	1	389697	33	2160	1	855	5	1279	6	1473	4	2047	4	940	1	1212	8	1756	7	3240	5	1858	2	1838	5	1353	5	1432	4	876	5	1157	5	4	5	4	5	4	5	10060	4	4	5	4	5	4
eNGoQymM	2023-02-18 21:27:58	2023-02-18 21:35:35	457	0	1924	31	7749	1	1520	2	1620	3	2437	1	2527	4	5920	0	2150	7	7426	5	10882	3	13739	2	22782	5	4001	5	9703	4	3239	4	11830	5	4	5	4	5	4	5	29477	4	4	5	4	5	4
Mx9r2na7	2023-02-18 21:30:59	2023-02-18 21:35:22	263	0	3949	35	2387	1	4457	6	1943	4	1822	4	2609	3	1843	1	2244	5	1351	2	4903	2	3072	0.5	14125	5	8204	5	6518	4	1945	202	3312	5	4	4	5	4	4	5	29133	4	3	4	5	4	4
evoY94WM	2023-02-18 21:27:02	2023-02-18 21:35:23	501	1	265928	32	86406469	0	28808014	5	88534	4	20363	4	28804106	4	1219	1	28802393	6	1567	4	57603952	2	1789	2	3332	5	28805712	4	1396	4	1206	4	2112	4	4	4	5	4	4	4	172800000	4	4	4	4	4	5
e5m9ya0e	2023-02-18 21:26:31	2023-02-18 21:35:22	531	1	6248	25	2005	1	431	5	973	3	3447	6	5212	3	3429	0	3255	3	5518	5	8015	2	6423	0.5	7249	5	1591	5	1326	4	1992	202	3046	5	4	3	4	5	3	4	19828	5	4	3	5	4	3
MRJzD29M	2023-02-18 21:27:29	2023-02-18 21:35:17	468	0	1508	31	1909	1	1062	6	1009	6	1606	4	2861	3	981	0	939	6	2950	6	4953	5	5286	1	776	5	4019	5	1259	4	1888	6	2142	5	4	5	4	5	4	5	14713	4	5	4	5	4	5
7jV491l7	2023-02-18 21:26:23	2023-02-18 21:35:19	536	0	483961	28	1171	1	598	5	565	4	741	5	2001	3	561	1	941	7	341	6	2385	3	412	1	824	5	815	4	684	5	562	4	583	4	3	5	4	5	3	5	4196	4	5	3	5	4	5
MdWQPzbe	2023-02-18 21:26:54	2023-02-18 21:35:18	504	0	865	20	1950	1	928	5	14121	1	848	6	1633	4	15768	0	1761	4	10622	7	17649	3	11899	1	3901	5	5092	5	1167	5	1093	202	7179	3	3	3	4	4	4	3	61223	4	4	3	3	4	4
enDj9wd7	2023-02-18 21:27:19	2023-02-18 21:35:17	478	0	1889	26	2743	1	2338	6	1033	6	1849	4	1644	3	7678	0	4317	6	1097	6	5094	5	4744	1	3659	5	2093	5	2107	4	1081	6	2114	5	4	5	4	5	4	5	11077	4	5	4	5	4	5
e4g9B3qL	2023-02-18 21:26:44	2023-02-18 21:35:16	512	0	14069	30	2623	1	1051	5	1634	5	20149	6	943	4	12602	0	1108	6	9053	2	32463	1	3224	0	2594	5	1387	4	24934	5	2932	4	2844	4	5	4	5	5	4	5	30211	4	5	5	4	5	4
MgWqE3OM	2023-02-18 21:27:40	2023-02-18 21:35:14	454	0	49228	31	2082	1	575	5	47165	3	1050	5	6143	4	14030	0	1137	5	952	8	4980	4	10475	1	5367	5	1295	5	13052	4	2625	6	1743	5	4	3	5	4	5	3	33500	4	5	3	4	5	3
7ql5XyGM	2023-02-18 21:27:09	2023-02-18 21:35:15	486	0	21678	29	2163	1	1643	5	1733	2	1141	5	4453	3	2408	0	3362	5	12648	3	6218	2	7366	1	8011	5	3681	4	2585	4	1700	5	5810	4	4	5	4	4	5	4	16635	4	4	5	4	5	4
ey4wPR9L	2023-02-18 21:26:19	2023-02-18 21:35:07	528	1	7756	31	3730	1	1368	4	1886	5	4514	3	3481	4	3577	0	2275	4	24145	15	16685	2.5	11625	0.2	19596	5	10164	4	8624	2	4130	2	10485	4	3	3	3	3	3	4	57135	4	4	4	4	3	4
ekzdqYAL	2023-02-18 21:27:32	2023-02-18 21:34:58	446	0	1487	30	12672	1	952	5	1538	4	2350	4	1774	4	1761	0	923	6	31784	3	67027	1.5	4803	0.5	8107	5	2902	4	1418	2	1198	4	3130	5	4	4	5	4	5	4	15697	4	5	4	5	4	4
7XJzAa5e	2023-02-18 21:26:27	2023-02-18 21:34:56	509	1	1279	28	11816	1	2035	5	908	3	2035	6	2249	2	2179	1	2111	5	17193	2	11777	1.5	4902	0.5	24565	4	2413	4	1726	3	4028	202	4922	4	5	5	4	4	4	5	31910	4	4	5	5	4	4
7YWzplme	2023-02-18 21:26:51	2023-02-18 21:34:55	484	1	43953	35	6268	1	1329	5	2930	3	9923	5	74260	3	1102	0	1158	6	459	3	15639	2	1738	0.1	10693	5	2846	5	2268	4	5654	4	7289	5	4	5	4	4	4	4	21634	5	5	5	4	5	5
Lm0R9rK7	2023-02-18 21:26:12	2023-02-18 21:34:47	515	1	92703	22	1695	1	1548	5	1357	1	2283	5	9982	3	1835	0	44618	6	12107	4	13234	2	1690	0	2863	5	4275	5	24612	5	4071	202	5411	4	5	4	4	5	4	4	22597	4	4	5	5	4	4
LQJo8gve	2023-02-18 21:27:53	2023-02-18 21:34:44	411	0	1780	32	3528	1	2786	6	1642	7	2707	6	1032	4	6777	1	1991	7	14107	9	4790	7	18413	0.5	11717	5	3664	5	2207	5	1006	5	15563	4	4	3	4	4	4	2	23883	4	4	4	4	4	4
ekzdqxBL	2023-02-18 21:26:24	2023-02-18 21:34:41	497	0	18560	32	3834	1	4021	5	17999	5	7368	6	12044	4	2663	0	12250	6	599	3	8916	2	2078	0	2621	5	35095	5	8606	4	1098	4	24608	4	5	4	5	4	4	5	52380	4	5	4	4	5	5
MrjO596M	2023-02-18 21:26:31	2023-02-18 21:34:41	490	1	5588	26	1463	1	2275	5	1274	2	1581	5	4331	2	12630	0	3401	5	20414	9	105869	5	15117	1	29201	5	4378	5	1496	3	3246	202	16582	4	3	3	2	2	2	3	45155	4	4	4	3	4	4
M669BXRM	2023-02-18 21:27:26	2023-02-18 21:34:39	433	1	1572	39	3794	1	3821	4	2558	3	1898	4	7125	4	9795	0	1277	5	4096	2	7479	1	10811	0	7665	5	21976	5	3720	1	2777	202	11144	5	4	4	4	3	4	4	45682	4	3	2	4	4	3
e3EDB6R7	2023-02-18 21:27:49	2023-02-18 21:34:37	408	1	2080	26	1737	1	580	6	1132	2	1435	6	1284	2	1317	1	1368	6	1302	12	11294	3	4437	0	6434	5	8003	5	1130	5	904	202	2281	4	4	3	3	4	3	3	17264	5	3	4	4	5	4
Lm0R9Jp7	2023-02-18 21:30:25	2023-02-18 21:34:37	252	0	5507	19	2619	1	1293	5	1843	1	3019	5	10918	2	4362	0	7832	6	4246	8	15838	2	20176	0	6067	5	9654	5	1891	2	2545	4	4822	5	5	4	4	5	4	3	17014	4	3	5	5	4	3
MD3KPj9e	2023-02-18 21:26:33	2023-02-18 21:34:35	482	0	3360	49	4076	1	2510	5	2390	2	2973	3	10646	4	4782	1	5845	4	5643	21	30387	2	13437	1	12415	5	7737	4	2611	2	7472	5	13337	4	4	4	4	3	3	4	52392	4	4	3	3	4	4
eb9wq4lL	2023-02-18 21:26:14	2023-02-18 21:34:35	501	0	1542	38	4497	1	2754	5	1564	3	4270	4	9546	4	18319	0	3602	3	8808	5	12667	2	9703	0.5	25582	5	10406	4	3617	3	3450	202	16451	4	4	4	3	3	3	4	67300	3	3	4	4	4	4
MW5zWY4L	2023-02-18 21:27:47	2023-02-18 21:34:29	402	1	73036	30	3600	1	1637	5	1243	3	1652	5	1454	3	1634	1	1325	6	1417	5	27179	3	873	1	1612	5	21900	4	719	5	757	4	788	4	5	4	5	5	4	5	5548	4	5	4	5	4	4
eEQzKa4e	2023-02-18 21:27:47	2023-02-18 21:34:27	400	1	70984	30	2984	1	1949	5	1167	3	1628	5	1566	4	1451	1	1431	6	1132	6	24331	5	1220	1	965	5	14149	5	1124	4	765	4	910	4	5	4	5	4	4	5	7040	4	5	4	5	4	5
Lzzk9XkL	2023-02-18 21:26:38	2023-02-18 21:34:27	469	1	2881	28	3033	1	751	5	1563	3	1747	5	1323	3	1113	0	931	6	4155	6	6799	2	2502	1	1713	5	2411	5	3583	4	3260	4	3619	5	5	4	5	5	4	4	8517	5	5	4	4	5	4
L0X9mWVL	2023-02-18 21:27:50	2023-02-18 21:34:25	395	0	84117	50	6075	1	1560	5	1655	3	1333	4	1539	4	1441	1	1433	6	1396	6	15115	4	3183	1	2489	5	31801	5	783	4	681	4	895	4	5	4	4	5	4	5	5987	4	5	4	5	4	4
eNGoQNBM	2023-02-18 21:27:51	2023-02-18 21:34:25	394	0	83047	50	5809	1	1762	5	1181	3	1638	5	1536	3	1577	1	1302	6	1466	5	15021	4	3193	1	2459	5	22952	4	875	5	773	4	1042	4	5	4	5	4	4	5	5363	4	5	4	5	5	4
Mx9r21m7	2023-02-18 21:27:17	2023-02-18 21:34:22	425	0	192153	35	3455	1	1094	5	1471	4	1346	5	1906	4	1215	0	1308	3	1464	4	3764	3	2198	1	2974	5	2721	5	1307	3	1303	202	5741	5	4	4	5	4	5	4	10864	5	4	5	4	4	4
LOgzy3AL	2023-02-18 21:26:31	2023-02-18 21:34:17	466	0	1330	24	9046	1	1326	5	4208	1	1178	5	1973	4	5013	1	2682	6	8507	8	6557	6	8593	0.5	32411	5	15032	5	2458	4	1394	202	9184	4	4	3	4	3	4	3	23457	4	3	4	4	4	4
7lVnOvxe	2023-02-18 21:26:26	2023-02-18 21:34:16	470	0	1001	29	2632	1	550	5	1331	2	1956	5	6755	2	42278	0	15932	5	3057	8	227743	6	6709	1	6979	5	5395	5	1845	3	1179	2	4076	4	4	3	3	4	5	4	19360	4	3	4	4	5	3
7jV49Oo7	2023-02-18 21:26:19	2023-02-18 21:34:14	475	1	296677	28	1439	1	723	5	864	3	1246	4	977	4	810	1	777	6	523	5	2139	2	123658	1	1053	5	776	4	742	4	649	5	783	4	3	4	5	4	3	5	4624	4	3	5	4	5	3
7awrQ2Ee	2023-02-18 21:26:43	2023-02-18 21:34:15	452	1	158203	29	1808	1	1092	4	1288	4	1013	6	1471	2	1480	0	1134	6	469	5	62231	3	979	1	1263	5	1181	5	1476	4	857	4	2069	5	4	4	5	4	5	4	6738	4	5	4	5	4	4
LwRXP417	2023-02-18 21:26:32	2023-02-18 21:34:10	458	0	1205	24	2194	1	1296	5	1049	1	3000	2	9519	4	1735	0	1543	5	3241	6	4373	4	5349	2	8637	5	4399	4	2715	5	2735	2	3515	4	4	3	4	4	5	5	61063	4	5	5	4	4	3
7XJzAKGe	2023-02-18 21:26:17	2023-02-18 21:34:06	469	0	24690	33	7207	1	749	5	17865	5	9933	6	9691	4	5116	0	8660	6	3426	3	17163	1	1717	0	2805	5	24673	4	4489	5	11441	5	18943	5	4	5	4	5	4	5	46669	5	4	5	4	5	4
7YWzpK0e	2023-02-18 21:28:12	2023-02-18 21:34:05	353	0	1154	35	2876	1	1597	3	901	3	1428	3	5468	4	2454	0	1639	6	1539	3	4451	2	3051	0.5	8482	5	2547	5	1328	4	1257	202	4267	4	5	4	4	5	5	4	11662	4	5	4	5	4	5
Lm0R9Xp7	2023-02-18 21:27:59	2023-02-18 21:34:02	363	0	15187	32	2099	1	1393	5	1169	5	3428	6	24013	4	101494	1	14042	7	9361	7	4441	6	7450	1	3387	5	2572	4	3072	2	1993	202	1725	4	3	2	4	5	3	4	19258	5	4	3	4	5	4
eb9wqKlL	2023-02-18 21:27:29	2023-02-18 21:33:58	389	0	248216	34	2766	1	1308	6	2512	3	647	4	1290	3	1048	0	479	5	873	4	2343	3	1069	1	1428	5	913	3	1355	5	857	4	1044	4	5	4	4	5	4	5	11112	5	4	4	5	4	2
7KgzvKK7	2023-02-18 21:28:06	2023-02-18 21:34:02	356	0	1140	28	3259	1	1330	6	2085	1	1084	6	4318	3	9837	1	1149	4	13504	7	21181	5	5803	0.5	14835	5	3781	5	2836	4	1951	2	5420	4	4	3	3	3	4	2	40782	4	4	4	4	4	4
MD3KP09e	2023-02-18 21:26:04	2023-02-18 21:34:02	478	0	39737	31	12181	1	11154	5	1081	5	12234	6	7426	4	7232	0	6204	6	5315	2	22895	1	1637	0	2129	5	17333	5	7192	4	11980	5	15869	5	4	5	5	4	4	5	40958	4	5	4	5	4	5
MoVa1wWe	2023-02-18 21:26:08	2023-02-18 21:33:59	471	0	33210	35	15694	1	15741	5	7987	5	1881	6	3255	4	9822	0	3721	6	7233	3	27754	2	1432	0	1611	5	21146	4	11981	5	10211	4	2543	5	4	5	4	4	5	4	33481	5	5	4	5	4	4
eEQzK94e	2023-02-18 21:26:31	2023-02-18 21:33:52	441	0	3195	30	5374	1	2516	5	1210	6	3486	5	1422	2	5044	0	1322	6	13199	5	15745	3	10420	1	7784	5	4491	5	2648	3	1324	5	18304	5	4	4	5	4	5	4	104259	4	5	4	4	5	4
MW5zWK4L	2023-02-18 21:27:28	2023-02-18 21:33:48	380	1	64288	35	3036	1	11064	5	1391	6	2508	6	2024	4	6473	0	1746	6	3272	2	14437	1	21223	1	9788	5	14840	5	3886	3	2172	5	4334	4	4	5	5	4	5	4	10171	4	5	4	4	5	4
eNGoQKBM	2023-02-18 21:26:42	2023-02-18 21:33:46	424	1	20280	33	4183	1	3792	5	5347	5	4719	1	5101	3	4477	0	2650	5	17819	4	14863	2	1187	2	3041	5	7617	5	7799	5	9681	4	9708	5	4	5	5	5	4	5	80332	4	5	4	4	5	5
L0X9myVL	2023-02-18 21:27:34	2023-02-18 21:33:47	373	0	267131	35	2248	1	1106	5	2070	7	1384	6	1015	4	1913	0	855	6	970	2	12263	1	3726	1	2283	5	3092	5	2089	3	1180	4	5499	4	4	5	5	4	5	5	9787	4	4	5	4	5	5
ep5lDkxM	2023-02-18 21:26:40	2023-02-18 21:33:43	423	0	147701	31	2936	1	804	5	1168	4	962	5	3891	3	1041	1	860	6	394	5	58753	3	1368	1	1115	5	1042	5	2026	4	422	4	954	5	4	4	5	4	5	4	5411	4	5	4	5	4	4
MJgznBO7	2023-02-18 21:26:08	2023-02-18 21:33:42	454	0	24124	30	4441	1	3588	5	2654	6	1633	5	4415	2	1878	0	6507	6	8484	5	14683	3	10997	0.5	7231	5	5663	5	2914	3	2991	5	17970	5	4	4	5	4	5	4	104013	4	5	4	4	5	4
LOgzyKAL	2023-02-18 21:27:28	2023-02-18 21:33:39	371	1	199559	28	1318	1	1034	5	594	3	822	5	751	4	2194	0	483	4	1024	5	2581	3	2094	0	3154	5	1277	4	477	4	787	4	1379	4	5	5	5	4	4	4	3803	4	5	5	5	5	5
Mx9r2dm7	2023-02-18 21:27:28	2023-02-18 21:33:39	371	0	1369	26	5968	1	571	5	1398	4	2260	5	2975	4	4457	0	2148	5	5886	6	26529	5	9195	0	3383	5	3215	5	1697	5	2122	4	26617	4	5	5	4	3	4	3	17455	4	4	5	3	4	5
MRJzDK5M	2023-02-18 21:27:43	2023-02-18 21:33:34	351	1	6687	29	1691	1	454	5	1474	4	1199	5	942	3	2478	0	898	7	643	8	14744	4	1710	1	3828	5	2499	5	1995	4	823	5	4277	5	4	4	5	5	4	5	7710	4	4	5	5	4	4
7jV496o7	2023-02-18 21:26:27	2023-02-18 21:33:34	427	0	1606	23	1902	1	1236	5	2030	2	5452	4	1729	4	2517	0	2700	7	3674	6	10779	4	25025	0.5	27426	5	6285	5	2868	3	1451	202	2796	3	2	4	3	3	3	4	32151	4	4	4	5	4	5
MdWQPKXe	2023-02-18 21:27:18	2023-02-18 21:33:30	372	1	6119	26	1433	1	1041	5	1254	3	968	5	1153	2	1295	0	864	6	1785	16	9056	9	2726	2	2420	5	1367	5	1790	4	936	4	4368	5	5	4	5	4	5	5	6360	5	4	5	5	5	4
M2p98qkL	2023-02-18 21:27:30	2023-02-18 21:33:27	357	1	961	40	2023	1	1153	4	1964	2	2066	4	4154	4	6345	0	4383	6	3623	4	32523	2	1982	0.5	21067	5	3185	5	4031	4	2400	4	24381	5	5	5	5	5	5	5	26843	5	5	4	4	5	4
e8Z9YRg7	2023-02-18 21:28:08	2023-02-18 21:33:20	312	1	2759	33	25890	1	1333	5	1641	5	1370	4	2225	3	11966	0	2521	7	2847	5	10062	3	5269	2	10300	5	4856	5	6261	4	772	4	7274	4	4	3	4	4	3	4	35367	4	3	4	4	4	4
7ql5XQlM	2023-02-18 21:27:46	2023-02-18 21:33:18	332	0	1287	52	3592	1	11290	5	1913	5	2421	1	3269	3	2353	0	1502	6	4542	3	34898	2	3103	1	4201	5	3424	5	4636	4	3069	5	4936	5	4	4	5	5	4	5	19811	4	5	5	4	5	4
LQJo8Kve	2023-02-18 21:26:31	2023-02-18 21:33:18	407	1	2628	48	7117	1	2755	5	5086	4	12017	4	4439	4	4224	0	2608	6	7459	3	8711	2	15560	1	10957	5	11171	5	6798	3	4683	4	8857	4	5	4	4	4	5	5	33719	4	3	4	3	5	5
ey4wPnPL	2023-02-18 21:26:22	2023-02-18 21:33:19	417	0	10299	28	5462	1	553	6	1889	5	2233	5	1286	4	1760	1	1087	6	2064	3	15538	1	19967	1	9462	5	3674	4	3023	3	1398	202	12580	5	4	3	2	3	3	2	12837	4	3	5	5	5	4
ekzdq0BL	2023-02-18 21:26:08	2023-02-18 21:33:17	429	1	3599	35	1994	1	1551	5	1746	4	3269	4	4466	1	2949	0	1486	7	4757	3	6564	3	18265	1	5618	5	8901	5	2214	3	1655	6	4680	4	4	4	5	4	5	4	69123	4	3	4	4	5	4
LwRXPy17	2023-02-18 21:26:34	2023-02-18 21:33:16	402	1	28926	35	3262	1	567	5	1451	6	2242	4	1931	3	1623	1	1016	7	1314	3.5	24131	2	5055	0.5	9932	5	2289	4	1455	3	1224	6	2042	5	5	5	4	4	5	4	11500	4	5	4	4	5	5
7YWzpq0e	2023-02-18 21:28:09	2023-02-18 21:33:20	311	0	1710	22	3651	1	1640	5	762	1	2104	3	8149	3	3542	0	1698	5	3748	5	8893	4	9360	1	4439	5	2858	5	1992	4	2565	202	4256	4	5	4	5	4	4	5	12073	4	5	4	4	5	4
M669BQRM	2023-02-18 21:27:38	2023-02-18 21:33:13	335	0	1470	26	2199	1	1659	5	4467	2	1423	3	6391	3	7531	0	2318	6	26598	5	4851	2	8650	0.5	11029	5	5659	5	1884	3	2099	5	12358	4	4	4	3	4	4	4	115324	5	4	3	4	5	4
ey4wPqnL	2023-02-18 21:26:34	2023-02-18 21:33:11	397	1	20341	22	2474	1	405	5	1914	4	2888	4	1026	3	1017	1	879	6	518	5	9392	3	943	1	659	5	1088	5	1767	4	6028	4	877	4	3	5	4	5	3	5	6397	4	4	5	4	5	3
e8Z9Y8w7	2023-02-18 21:27:17	2023-02-18 21:33:14	357	0	1478	46	2778	1	942	3	1170	1	2607	4	2757	4	2526	0	1352	5	5684	4	11252	2	4832	2	3087	5	3411	5	7674	4	1679	202	7081	5	5	4	5	5	5	4	110854	4	4	5	5	5	4
Lm0R9zp7	2023-02-18 21:27:23	2023-02-18 21:33:12	349	0	92827	30	1704	1	1013	5	1234	4	1114	5	2156	3	1378	1	1288	6	1038	6	57209	3	936	1	1336	5	1312	5	806	4	844	4	1073	5	4	5	5	4	5	4	6430	5	4	4	5	4	5
LQJo8YYe	2023-02-18 21:27:37	2023-02-18 21:33:09	332	1	28978479	32	28803216	1	2717	5	1696	4	2563	4	2741	4	1938	0	1660	6	1295	3	5126	2	3539	1	2889	4	2112	4	28807432	3	1156	202	2350	4	4	4	4	4	4	4	172800000	4	4	4	5	5	4
ekzdq0kL	2023-02-18 21:26:16	2023-02-18 21:33:09	413	1	1336	25	2468	1	1273	5	1276	2	1571	4	1842	3	1387	1	1273	6	2365	8	25693	5	2014	2	19093	5	12378	4	831	4	1597	4	71200	5	4	5	4	4	5	4	8854	4	4	5	4	5	4
LwRXPy27	2023-02-18 21:28:01	2023-02-18 21:33:07	306	0	2121	28	28802206	1	1196	5	1505	3	3573	5	3137	3	4519	0	28804195	5	28804264	6	57619417	3	5685	3	5532	5	5677	5	3676	4	1399	202	28810846	4	5	4	5	5	4	4	172800000	4	3	4	4	5	4
MrjO5XpM	2023-02-18 21:26:56	2023-02-18 21:33:07	371	0	55943	26	1955	1	13150	5	5583	2	5812	4	3157	2	2288	0	1861	4	1254	2	4925	1.5	2439	0.3	4491	5	7040	5	3980	4	14993	2	4696	4	3	4	4	5	4	5	28770	4	5	4	4	5	4
M669BQ0M	2023-02-18 21:27:36	2023-02-18 21:32:59	323	1	69841	33	4135	1	8609	6	4639	6	2932	4	3363	1	3076	1	2447	7	2827	3	6410	2	6329	1	4601	5	4082	5	2202	5	1704	4	2336	4	5	4	4	5	4	5	15418	4	4	5	4	5	5
e3EDBrD7	2023-02-18 21:27:32	2023-02-18 21:32:58	326	1	72415	32	28808528	1	1943	6	6527	6	2899	4	28804726	1	1971	1	2733	7	2457	4	57609749	3	5266	1	2719	5	3133	5	2875	5	1766	4	2233	4	5	4	4	5	4	5	172800000	4	4	5	4	5	5
Lm0R9zg7	2023-02-18 21:27:33	2023-02-18 21:32:58	325	0	72491	52	28808456	1	622	6	7205	6	3040	4	28804539	1	2052	1	2062	7	3126	3	8308	2	3717	1	4992	5	3190	5	3475	5	1783	4	2244	4	5	4	4	5	4	5	172800000	4	4	5	4	5	5
MZbzqgyM	2023-02-18 21:27:54	2023-02-18 21:32:54	300	0	2098	22	2958	1	1291	5	1012	1	818	4	4078	4	787	1	1667	6	1131	5	20485	2	1544	2	1051	5	2439	5	926	2	877	4	2004	4	4	3	2	4	4	2	28631	4	5	5	4	5	4
ePJ321Y7	2023-02-18 21:26:31	2023-02-18 21:32:54	383	0	2426	26	1820	1	496	4	867	3	1457	4	2841	3	88609	0	3749	5	4709	4	30653	4	5504	0.5	15482	5	2487	5	1775	4	1560	202	3932	4	3	4	4	4	4	3	29196	4	5	4	4	5	4
MD3KPOge	2023-02-18 21:27:48	2023-02-18 21:32:54	306	0	190026	28	1444	1	3376	5	846	3	1149	4	2283	3	1459	0	2120	5	3584	3	2703	2	5789	1	3661	5	1760	4	901	3	1309	202	1705	4	4	3	4	4	5	5	9317	4	5	4	4	5	4
MoVa160e	2023-02-18 21:28:41	2023-02-18 21:34:49	368	0	1031	24	2021	1	2020	5	1428	3	1263	5	1866	4	1284	0	1449	2	536	5	12862	4	13022	0	9214	5	16924	5	2308	4	1707	5	2273	1	2	2	1	1	1	3	18848	1	1	1	2	5	4
eEQzKx6e	2023-02-18 21:27:09	2023-02-18 21:32:50	341	1	2250	37	11180	1	1670	6	2958	7	3791	5	4590	3	3477	1	1825	7	7970	7	32998	5	16882	2	8941	4	6626	4	11852	3	6463	5	14662	5	4	3	2	1	2	4	33987	5	4	3	2	3	3
M9KPXqrL	2023-02-18 21:26:57	2023-02-18 21:32:45	348	1	137877	31	3332	1	1721	5	2179	3	3084	5	2185	3	2037	0	896	4	1295	4	3395	2	1735	0.5	7057	5	2749	4	1246	3	1065	4	1333	5	4	5	5	5	5	4	6925	5	5	5	5	4	5
eNGoQmWM	2023-02-18 21:26:46	2023-02-18 21:32:39	353	0	71699	26	2083	1	1287	3	1287	4	1496	6	1390	2	43425	0	2189	6	833	5	52881	3	1363	1	1283	5	1559	5	2246	4	752	4	2669	4	5	4	4	5	4	5	5927	5	4	4	5	4	5
L0X9m1QL	2023-02-18 21:27:46	2023-02-18 21:32:38	292	1	1744	31	2061	1	1619	5	1396	2	1501	3	2747	3	3894	0	2036	7	5868	8	7864	2	10837	2	7942	5	3838	4	5440	3	3290	4	9890	4	4	4	4	4	4	4	28608	4	3	4	2	4	4
7AP9xaXM	2023-02-18 21:26:16	2023-02-18 21:32:37	381	0	945	23	8657	1	2487	5	2671	1	1357	1	10709	4	3811	0	2488	4	9258	4	45656	2	19976	0	10889	5	8329	5	3173	4	3132	2	10141	4	4	4	4	3	3	4	49642	4	4	3	3	4	4
ep5lD1BM	2023-02-18 21:26:22	2023-02-18 21:32:33	371	1	3880	38	8381	1	1090	4	17328	4	3128	6	3076	3	10562	0	12454	6	4434	15	143418	2	2312	1	4988	5	6772	5	4596	4	2535	5	6730	4	5	4	4	5	5	4	11902	4	4	4	4	4	5
LOgzy6NL	2023-02-18 21:27:23	2023-02-18 21:32:31	308	1	245280	31	1489	1	299	5	2193	5	1488	5	1073	4	1146	1	487	6	1058	8	2679	3	832	4	1290	5	1606	5	1550	5	1064	2	1561	3	5	4	5	4	4	4	4775	4	5	4	5	4	4
e5m9ykye	2023-02-18 21:26:19	2023-02-18 21:32:30	371	1	90023	42	2157	1	861	5	1102	5	2258	4	2044	3	1717	1	1192	4	1808	3	7601	2	2827	1	2451	5	2810	4	1480	2	2613	202	7106	5	5	4	5	4	5	4	13050	5	4	4	5	4	4
MRJzDo8M	2023-02-18 21:26:51	2023-02-18 21:32:29	338	0	1492	29	3731	1	1558	5	1037	2	6047	3	2711	4	3589	1	1292	7	13325	4	27265	3	11832	1	13040	5	7663	5	8390	4	2212	202	7747	4	3	5	3	4	2	4	24744	4	3	3	2	4	4
7jV49wz7	2023-02-18 21:26:11	2023-02-18 21:32:30	379	0	1756	54	5562	1	2898	5	2702	5	2714	4	4575	2	45679	0	6041	5	10403	4	6931	2	6303	0	10143	5	9609	5	3281	3	14082	4	11686	4	4	4	5	4	4	5	32048	4	3	3	3	5	4
LQJo8VYe	2023-02-18 21:27:19	2023-02-18 21:32:22	303	1	68734	32	2959	1	1040	5	1525	2	1241	5	2212	3	4062	0	1766	2	26844	5	12960	2	8113	1	4951	5	3645	4	1801	3	3024	6	4387	4	5	4	5	4	5	4	12297	5	4	5	4	5	4
ey4wP5nL	2023-02-18 21:27:43	2023-02-18 21:32:23	280	0	1420	22	2896	1	548	6	2953	5	3374	6	6538	4	5705	1	4559	7	6605	5	26396	3	14596	2	10945	4	4729	5	4769	5	2379	4	3972	4	3	3	3	4	3	4	22475	5	5	4	4	4	4
7XJzAVwe	2023-02-18 21:26:56	2023-02-18 21:32:17	321	1	2214	29	12914	1	1632	5	808	4	934	5	1760	4	2448	0	1473	5	1760	5	10117	2	2839	0	11442	5	2725	5	1776	4	1322	202	2480	4	5	4	4	4	4	5	7311	5	5	5	5	4	5
M1w9KqzL	2023-02-18 21:27:02	2023-02-18 21:32:12	310	1	1041	30	28866989	1	1805	5	993	3	1356	3	3924	4	1158	0	2476	5	28804006	5	4500	3	4790	1	4496	4	28804261	5	3891	3	28804059	202	2216	4	5	4	5	4	5	4	201600000	3	4	4	5	4	4
Lm0R9yg7	2023-02-18 21:27:06	2023-02-18 21:32:12	306	0	32400	27	2222	1	3885	5	861	3	1059	4	1744	4	2323	0	890	5	804	4	6262	2	1349	1	4287	5	3249	5	2640	2	1183	4	9205	4	4	5	4	4	5	3	10720	5	4	5	5	4	2
MD3KP9ge	2023-02-18 21:27:01	2023-02-18 21:32:06	305	0	46997	22	28803274	1	1921	5	1401	2	28802784	4	57606248	4	7868	0	2041	7	1443	6	5392	5	3285	1	4191	5	2749	5	1941	4	1564	202	57604551	4	4	3	4	4	5	4	172800000	4	5	4	4	5	4
MoVa1q0e	2023-02-18 21:26:30	2023-02-18 21:32:02	332	1	2455	26	1984	1	1017	5	3483	4	2275	4	2886	3	3834	0	3968	6	5167	4	4753	2	13373	2	1518	5	3023	4	3377	4	1078	5	5188	4	3	3	3	3	4	4	28418	4	4	3	3	5	4
LVbzJVaL	2023-02-18 21:26:59	2023-02-18 21:32:00	301	1	37822	22	1878	1	570	5	1271	2	1105	4	21113	4	1362	0	1380	7	1915	7	4316	5	4939	0	1975	5	3343	5	1663	3	2072	5	2429	4	4	4	5	4	5	2	80913	4	5	4	5	4	5
eEQzKV6e	2023-02-18 21:28:02	2023-02-18 21:31:57	235	0	1176	41	2344	1	884	5	1650	3	3077	5	2037	4	3806	0	3478	6	5625	6	14120	4	3887	1	5273	5	3464	5	1814	4	1675	202	9840	5	4	4	4	5	4	4	30828	5	4	4	5	5	4
L0X9m3QL	2023-02-18 21:28:05	2023-02-18 21:31:54	229	1	1601	22	1633	1	667	5	1678	1	8276	5	2505	4	9840	0	1618	2	4486	7	10785	6	9841	2	6129	5	8972	5	1070	3	1188	2	2782	3	2	2	3	2	2	1	22003	4	3	3	2	3	4
MJgznVR7	2023-02-18 21:26:04	2023-02-18 21:31:53	349	0	8036	35	1593	1	916	5	1888	6	1427	5	1327	4	2058	1	2002	7	1691	4	6680	3	13875	0.5	2028	5	7999	5	2493	3	1609	202	8432	4	4	3	4	4	4	4	15787	4	4	5	5	4	4
evoY9jAM	2023-02-18 21:27:00	2023-02-18 21:31:51	291	0	9666	14	4272	0	2381	2	1639	1	4696	1	9821	4	9718	0	8540	3	5800	3	14311	0.5	7079	1	11544	3	5846	4	3449	1	2784	202	8954	5	5	5	5	5	5	5	20637	4	5	4	4	5	4
7lVnOQWe	2023-02-18 21:26:20	2023-02-18 21:31:40	320	1	1522	35	6367	1	803	5	1538	4	3185	5	3394	4	4592	1	1626	6	4284	5	8129	3	9897	1	6012	5	16293	5	3113	4	4192	4	6613	4	5	5	4	5	5	4	42887	4	5	5	4	5	4
e5m9ydye	2023-02-18 21:27:45	2023-02-18 21:31:42	237	0	1492	24	2248	1	642	6	1316	3	1264	4	4135	3	5024	1	2742	6	7835	3	6098	1	4258	0.5	7439	5	4347	5	1619	4	1358	4	2807	5	4	4	3	3	3	4	16785	4	5	4	4	5	5
MRJzDw8M	2023-02-18 21:26:10	2023-02-18 21:31:35	325	1	5102	22	3237	1	1830	5	1502	1	1808	5	23634	3	7214	0	1596	3	10221	7.5	27217	5	12905	1	10771	5	5001	5	2226	5	1940	202	11813	4	4	3	3	4	4	5	29160	4	5	4	4	4	4
MdWQPv6e	2023-02-18 21:26:21	2023-02-18 21:31:33	312	0	1601	20	4296	1	906	5	4206	1	1275	2	5369	4	4418	0	3351	6	5578	10	10008	5	12858	2	12392	4	6093	4	4222	3	3210	2	6095	4	3	2	2	2	3	3	31694	4	4	4	4	4	4
MgWqEAlM	2023-02-18 21:27:09	2023-02-18 21:31:28	259	1	2133	26	2987	1	2072	5	1144	3	4709	4	3442	3	2928	0	3008	6	6842	5	5076	4	4983	2	4666	5	4638	5	2748	3	1735	5	5873	4	4	4	4	4	4	4	34995	4	4	4	4	4	5
M2p98W2L	2023-02-18 21:26:35	2023-02-18 21:31:56	321	1	43665	56	1496	1	1177	5	3853	5	1407	4	1809	3	3017	1	1355	6	1126	2	14960	1	3942	0.5	5837	5	3100	5	947	4	814	5	105536	5	5	4	5	4	4	5	8001	5	4	5	5	4	5
e8Z9YWw7	2023-02-18 21:27:50	2023-02-18 21:31:26	216	0	7162	21	1530	1	471	5	967	1	802	3	2286	4	1939	0	2464	2	1342	15	9042	12	3242	2	1593	5	2356	4	1120	5	920	202	1694	4	4	5	4	4	5	5	16699	4	5	3	5	5	4
ekzdq6kL	2023-02-18 21:26:35	2023-02-18 21:31:23	288	0	1149	20	2163	1	3196	5	1626	1	11060	1	6892	4	2932	0	1182	5	2865	8	24204	7	10001	0.5	10983	5	2429	4	2963	3	2587	2	6738	4	4	4	3	3	4	3	18209	2	2	4	4	5	4
LQJo8rYe	2023-02-18 21:26:09	2023-02-18 21:31:24	315	0	776	23	2231	1	992	5	1321	2	1160	5	1724	1	2283	0	3384	4	1217	5	16661	2	2572	1	3871	5	3412	5	2584	4	1612	6	3749	3	4	2	3	2	4	4	18355	4	5	4	4	3	2
LwRXP227	2023-02-18 21:27:12	2023-02-18 21:31:22	250	0	1135	24	2233	0	1635	6	1498	1	1076	6	6709	4	4391	0	1684	7	2134	13	10413	10	7925	2	4202	5	4851	5	1431	5	1250	202	9824	3	4	4	4	4	4	2	51006	4	4	3	3	5	5
7XJzAgwe	2023-02-18 21:27:23	2023-02-18 21:31:20	237	0	3262	24	1782	1	1275	6	1363	1	1729	3	9274	4	6964	1	1120	6	8810	6	6727	5	8384	1	5584	5	5359	5	7520	3	3921	2	18912	4	4	4	4	4	4	4	16638	4	4	4	4	4	4
M669BW0M	2023-02-18 21:26:41	2023-02-18 21:31:20	279	1	959	27	1883	1	1567	5	1079	3	1330	5	1732	3	3557	1	1349	4	2255	4	6440	4	2973	1	2746	5	2856	5	1073	4	1069	4	4468	4	5	4	3	4	5	4	8821	4	5	4	3	3	3
LQJo8rBe	2023-02-18 21:27:51	2023-02-18 21:31:14	203	0	1025	32	4863	1	791	6	1423	6	2061	4	3715	3	2362	1	1227	7	4203	4	9358	3	11298	1	17117	5	2793	5	2329	4	1296	4	2977	4	4	4	5	5	5	4	25974	5	4	5	5	5	4
M669BW3M	2023-02-18 21:27:42	2023-02-18 21:31:01	199	1	1552	35	2921	1	683	5	1454	4	2444	5	2264	4	3241	0	1826	6	2909	3	7599	2	2509	0.5	4064	5	8316	4	2337	3	1836	4	8169	4	5	4	5	4	4	5	17415	4	3	4	4	5	4
eb9wqOyL	2023-02-18 21:26:50	2023-02-18 21:30:56	246	0	29202	32	1719	1	1124	5	922	2	2654	4	1632	3	2913	0	917	4	1417	3	4455	2	1601	0.5	3904	5	12096	3	1185	4	2333	4	5535	4	5	4	4	5	4	5	15290	5	4	5	4	5	3
MoVa1rde	2023-02-18 21:26:58	2023-02-18 21:30:52	234	0	1029	26	1977	1	767	5	956	3	1451	5	2333	3	3518	0	1729	5	3607	4	5925	3	13061	1	9649	5	4904	5	1822	3	1319	2	5057	4	4	4	5	4	5	4	16048	4	4	5	5	5	4
MZbzq4GM	2023-02-18 21:27:15	2023-02-18 21:30:53	218	0	1466	21	1786	1	769	5	1849	1	1168	4	6352	4	2803	1	3320	4	3618	5	7013	5	3068	2	5815	5	3058	4	2407	1	1992	2	2497	4	4	4	3	3	3	3	21698	4	4	4	3	3	2
LGlzBENe	2023-02-18 21:27:25	2023-02-18 21:30:54	209	0	128263	31	2042	1	1298	5	1252	5	1700	4	2603	4	2643	1	8518	7	1210	8	3572	3	1352	4	1677	5	1297	3	1697	4	721	2	975	5	5	4	5	5	4	4	4868	4	4	4	5	4	4
L0X9mjRL	2023-02-18 21:26:58	2023-02-18 21:30:45	227	1	2111	51	2655	1	2148	5	2190	4	1669	4	2736	4	1470	1	951	6	5331	2	7210	1	3170	1	4904	5	3389	5	3469	4	2403	4	6524	5	4	5	4	5	4	5	15443	4	5	4	5	4	5
LOgzyl3L	2023-02-18 21:26:30	2023-02-18 21:30:40	250	1	1722	29	5746	1	352	6	1574	7	935	6	1338	4	2211	0	1722	9	2333	10	18886	4	5143	6	5204	5	4893	5	1242	5	906	6	3125	5	5	5	5	5	5	5	15402	4	5	3	3	5	5
Mx9r2Bn7	2023-02-18 21:26:27	2023-02-18 21:30:42	255	0	1685	23	4362	1	1691	5	1696	3	6531	5	4184	4	3574	0	4302	5	5605	3	6472	1	7019	1	7415	5	6735	4	3851	2	1897	5	5651	2	2	1	2	3	1	2	25748	5	4	3	3	4	4
e5m9yx4e	2023-02-18 21:26:50	2023-02-18 21:30:35	225	1	3390	33	2035	1	457	5	1176	5	1050	6	1148	4	1945	1	837	6	1623	20	4890	2	3097	3	3888	5	4577	5	2060	2	1518	202	8527	4	3	2	4	5	3	4	45567	5	3	4	5	4	5
MdWQPgZe	2023-02-18 21:26:45	2023-02-18 21:30:31	226	1	1138	47	2409	0	3181	5	1489	6	2316	4	1676	2	7765	1	6663	3	2068	6	36516	3	2316	1	14913	5	3985	5	1562	4	1182	4	7040	4	4	5	5	4	5	4	16972	5	4	4	5	4	4
MRJzDxxM	2023-02-18 21:26:14	2023-02-18 21:30:33	259	1	1926	30	2698	1	2083	5	1456	5	2395	6	12096	3	9341	1	1456	6	4513	5	8183	3	13359	1	4524	5	10552	5	4827	3	2508	2	12307	4	4	4	4	4	5	4	25586	4	4	3	4	3	4
7ql5XJ5M	2023-02-18 21:26:46	2023-02-18 21:30:28	222	1	6067	56	3155	1	644	5	3550	5	1793	4	6020	4	3461	0	4991	6	22332	3	4630	2	10056	1	7898	5	6588	4	2490	3	1849	202	5765	4	4	4	4	4	4	3	22524	4	4	4	4	4	4
M2p98lDL	2023-02-18 21:26:37	2023-02-18 21:30:31	234	0	1229	26	1584	1	1179	6	1408	2	941	4	14750	3	6531	0	984	6	2738	3	6967	2	3741	0	5608	5	3532	4	1755	3	2330	2	6020	4	4	4	2	3	3	3	20106	5	4	5	5	5	3
ey4wPBGL	2023-02-18 21:26:36	2023-02-18 21:30:25	229	0	1747	27	1690	1	20184	6	1635	6	2180	5	1218	2	1183	0	750	6	1283	6	8911	4	1701	0.5	3463	5	1587	5	1532	5	984	4	4751	2	2	2	1	2	1	1	57406	2	4	2	1	3	4
7YWzp6ae	2023-02-18 21:27:23	2023-02-18 21:30:21	178	1	2159	31	1789	1	331	5	1237	3	1774	5	2971	3	25718	1	1386	8	5967	3	3939	3	7195	2	7210	5	2993	4	2564	3	2070	202	6652	5	4	4	4	5	4	5	13283	4	5	4	5	4	5
7XJzAmDe	2023-02-18 21:26:01	2023-02-18 21:30:20	259	1	1463	30	3199	1	1538	5	5341	3	2304	3	30435	4	5264	0	3323	9	1788	3	6732	2	11484	2	4151	5	4493	4	2247	3	1165	4	16200	4	4	4	4	5	4	4	17311	4	4	5	4	4	5
7KgzvnQ7	2023-02-18 21:26:12	2023-02-18 21:30:13	241	0	1349	20	1836	1	665	5	1538	1	1535	4	3725	4	5119	0	2549	4	2074	8	6922	3	5649	1	1642	5	3464	4	5303	2	3708	2	4467	4	3	3	4	3	4	4	25175	4	3	4	4	4	3
MZbzq1GM	2023-02-18 21:27:44	2023-02-18 21:30:12	148	1	1262	29	3002	1	2257	4	21458	3	1148	4	1098	2	961	1	727	8	1380	7	2200	7	33674	4	6575	4	1741	4	1235	4	918	5	1262	5	5	4	3	4	5	4	6066	5	5	3	5	4	4
LVbzJAbL	2023-02-18 21:27:14	2023-02-18 21:30:08	174	0	8708	26	35176	1	1395	5	869	3	2024	5	1492	4	1576	0	1114	5	1139	2	2552	2	1275	0.5	13179	5	2616	5	1458	4	1045	202	1436	4	4	4	4	5	4	4	16444	4	5	4	4	5	4
MJgznbm7	2023-02-18 21:26:12	2023-02-18 21:30:01	229	1	5215	27	2889	1	581	5	2084	3	2165	4	2035	4	3949	0	23147	6	1907	8	8122	5	2924	1	7226	5	2437	5	1637	3	1753	4	5368	5	5	4	4	4	5	4	17171	4	5	4	4	5	4
LOgzyb3L	2023-02-18 21:26:38	2023-02-18 21:29:57	199	0	1833	23	2380	1	1394	5	1259	3	1479	4	2615	3	8008	0	2400	5	1630	4	10261	3	2649	1	3462	5	9496	5	2489	4	1086	202	3687	4	3	2	4	4	4	5	25643	4	4	4	5	5	4
ekzdqJjL	2023-02-18 21:26:54	2023-02-18 21:29:28	154	1	1295	21	3045	1	419	4	1549	4	1931	4	2284	4	1724	0	2921	5	4465	15	7698	5	1937	5	4157	5	4235	5	1519	2	1588	2	3607	5	4	5	4	2	2	5	15996	4	5	5	4	5	4
MD3KPoQe	2023-02-18 21:27:09	2023-02-18 21:29:16	127	0	680	26	12003	1	373	6	1470	5	1326	5	1412	3	989	0	884	6	1348	8	3261	6	1134	0.5	3505	5	2641	5	2054	4	561	202	1866	3	3	2	2	2	1	2	9607	4	3	3	4	4	4
eEQzKB9e	2023-02-18 21:26:14	2023-02-18 21:29:09	175	0	1068	23	1491	1	391	5	1574	1	1017	5	2884	4	1851	0	1358	7	1562	6	7675	2	4588	0.5	11958	5	3466	5	2004	3	2902	2	3751	4	3	3	3	3	3	5	24486	4	4	5	5	4	4
MW5zWZyL	2023-02-18 21:26:53	2023-02-18 21:29:05	132	1	24516	31	1747	1	381	5	1068	5	1715	5	2857	4	2379	1	4399	7	1296	5	8660	3	2239	2	4214	5	2326	5	1296	4	951	2	1593	4	5	4	5	4	4	4	10261	4	4	4	5	4	4
M669BoBM	2023-02-18 21:26:06	2023-02-18 21:28:25	139	0	981	23	2575	1	1031	5	1528	4	2388	5	2091	4	1393	1	1482	7	1491	8	6576	4	3019	2	3499	5	2100	5	1065	5	1017	202	2665	5	4	4	4	3	4	5	15301	5	4	5	3	5	5
7AP9x5zM	2023-02-18 21:06:27	2023-02-18 21:19:29	782	0	355947	30	3363	1	2851	6	2754	5	2685	6	5272	4	3821	0	2987	6	10066	4	5821	2	14878	0.5	14844	5	43253	4	12487	2	2768	202	4358	4	4	4	4	4	3	3	29854	4	4	4	4	4	4
MrjO5KkM	2023-02-18 21:06:34	2023-02-18 21:16:10	576	1	4344	26	75492	1	1045	5	3522	3	3564	6	10785	4	3515	0	7106	5	12673	10	6110	9.5	29659	0	15352	5	4425	5	2443	2	4879	5	11770	4	4	3	3	3	3	2	51464	4	4	5	4	5	2
7XJzAlOe	2023-02-18 21:09:31	2023-02-18 21:15:59	388	0	2057	23	81816	1	581	5	1635	3	1655	5	1849	4	3606	1	4820	9	1731	6	11055	3	2989	1	2560	5	3462	5	1302	2	1319	202	1203	5	5	3	4	3	5	4	10923	5	3	4	5	4	3
eEQzK08e	2023-02-18 21:10:41	2023-02-18 21:14:42	241	0	2769	18	2517	1	1378	5	1727	1	3545	4	4058	3	6977	0	1931	2	3359	14	18530	10	21071	1	8121	5	3217	5	1844	4	1463	202	12460	4	4	2	3	4	4	4	30747	3	4	4	4	4	3
MJgzn0J7	2023-02-18 21:07:54	2023-02-18 21:14:18	384	1	4958	42	4166	1	2812	6	2500	5	2699	5	7919	2	3183	1	2317	6	14307	8	9841	4	9475	1	18585	5	8732	4	6536	1	3460	202	9638	3	3	2	3	3	3	3	42471	4	4	4	4	5	3
MrjO5b5M	2023-02-18 21:07:21	2023-02-18 21:13:01	340	0	4682	28	3672	1	701	5	2612	5	3742	6	7756	3	19463	0	21083	3	12186	3	9110	2	6758	0	5961	5	4500	5	2997	4	2190	6	6931	4	4	4	4	4	4	2	31584	3	3	4	4	4	4
7XJzAqje	2023-02-18 21:07:33	2023-02-18 21:12:59	326	0	1547	25	2879	1	1307	5	2569	2	2927	5	3193	4	5377	0	1816	4	4551	5	9793	2	5086	0	7459	4	5938	4	6001	3	4569	202	6745	3	2	3	2	2	2	2	40471	4	4	4	3	2	3
e5m9yNNe	2023-02-18 21:08:09	2023-02-18 21:11:42	213	1	10163	28	19633	1	904	5	2657	5	2823	5	2040	4	2085	0	2489	8	1552	3	7029	2	7236	1	6453	5	5682	5	2979	5	3508	6	10093	5	5	5	5	5	5	5	12098	5	5	5	5	5	5
M669BGxM	2023-02-18 21:06:22	2023-02-18 21:10:36	254	1	7811	35	3069	1	1467	6	1775	3	1826	5	2180	4	1820	1	1281	5	5113	3	8783	3	7899	0	6160	5	4287	5	2841	4	4086	202	12040	4	4	4	4	4	4	3	30371	4	3	4	4	3	3
LQJo8dGe	2023-02-18 21:06:17	2023-02-18 21:10:16	239	0	1707	18	2414	1	465	5	1674	1	1189	4	3409	3	4254	0	1647	3	3506	5	14731	3	4052	0	9091	5	5130	5	1184	5	7299	6	1767	4	4	4	2	2	2	2	28618	4	3	4	4	4	4
7Kgzvyl7	2023-02-18 21:06:57	2023-02-18 21:09:52	175	1	1489	20	2209	1	864	5	2555	1	2215	6	2789	3	4398	0	2595	6	3236	6	6490	4	3424	1	2529	5	3917	4	3090	3	2055	2	3305	4	2	3	3	3	4	3	24653	4	4	4	4	4	4
MD3KP1Ke	2023-02-18 21:06:34	2023-02-18 21:09:43	189	1	1083	26	2875	1	1017	6	1287	2	1182	4	4273	4	7544	0	1369	5	10296	12	6090	8	3640	0	3151	5	1767	5	1284	2	1327	4	6159	4	4	5	4	3	4	3	18263	4	3	4	3	4	4
M9KPXGVL	2023-02-18 21:06:48	2023-02-18 21:09:26	158	0	4900	20	1819	1	906	5	1571	1	1959	6	4672	4	2636	0	1484	6	2963	5	14502	3	10863	0.5	5415	5	2598	5	1540	5	1145	4	3072	4	4	3	3	3	3	3	12592	4	3	4	4	4	4
[truncated: 49 more columns]
